# Supplementary material for: Identification of Potential Novel Prognosis-Related Genes Through Transcriptome Sequencing, Bioinformatics Analysis, and Clinical Validation in Acute Myeloid Leukemia
Source: Front Genet. 2021 Oct 29;12:723001. doi: 10.3389/fgene.2021.723001 (PMC8585857; doi:10.3389/fgene.2021.723001)
Supplement: Supplementary file 1 [file Table2.XLSX]

## Sheet: Sheet1
Supplementary Table 2 Differentially expressed mRNAs between AML and normal samples.
GeneID	baseMean	log2FoldChange	lfcSE	stat	pvalue	padj	SYMBOL	ENTREZID	GENEBIOTYPE
ENSG00000187634	289.222	4.29594	1.02595	4.1873	2.82e-05	0.000358759	SAMD11	148398	protein_coding
ENSG00000188157	1514.12	2.17138	0.561892	3.8644	0.000111362	0.00116093	AGRN	375790	protein_coding
ENSG00000179403	112.832	5.81627	1.00193	5.80508	6.43e-09	1.95e-07	VWA1	64856	protein_coding
ENSG00000189409	34.2286	-2.81952	0.764482	-3.68815	0.000225892	0.00209865	MMP23B	8510	protein_coding
ENSG00000142611	3026.35	6.09085	1.94353	3.13392	0.0017249	0.0112755	PRDM16	63976	protein_coding
ENSG00000078900	223.454	2.65642	1.05028	2.52924	0.0114311	0.0506283	TP73	7161	protein_coding
ENSG00000196581	206.441	-3.71043	1.73626	-2.13702	0.0325963	0.110999	AJAP1	55966	protein_coding
ENSG00000116254	201.062	3.85287	1.52842	2.52082	0.0117082	0.0515639	CHD5	101928723	protein_coding
ENSG00000158286	137.788	-2.0195	0.588103	-3.43391	0.000594935	0.00470577	RNF207	388591	protein_coding
ENSG00000215788	392.398	-2.53509	0.534133	-4.74617	2.07e-06	3.7e-05	TNFRSF25	8718	protein_coding
ENSG00000171680	49.2791	-2.47478	0.642065	-3.85441	0.00011601	0.00120326	PLEKHG5	57449	protein_coding
ENSG00000162426	85.0825	-3.55086	1.41308	-2.51286	0.0119758	0.0525228	SLC45A1	50651	protein_coding
ENSG00000171621	81.4163	-2.14806	0.669334	-3.20926	0.00133078	0.00915963	SPSB1	80176	protein_coding
ENSG00000116661	157.87	-2.29811	0.593517	-3.87202	0.000107937	0.00112958	FBXO2	26232	protein_coding
ENSG00000175206	3.39629	4.81457	2.20215	2.1863	0.0287937	0.101244	NPPA	4878	protein_coding
ENSG00000162458	5.50362	5.51149	2.36357	2.33185	0.0197084	0.0764766	FBLIM1	54751	protein_coding
ENSG00000186510	11.2763	3.87417	1.16198	3.33412	0.000855699	0.00637995	CLCNKA	1187	protein_coding
ENSG00000185519	6.19027	5.69756	2.7502	2.07169	0.0382945	0.124667	FAM131C	348487	protein_coding
ENSG00000117245	470.028	4.42998	1.84366	2.40282	0.0162693	0.0664064	KIF17	57576	protein_coding
ENSG00000076864	450.641	4.7655	1.10288	4.32096	1.55e-05	0.000212683	RAP1GAP	5909	protein_coding
ENSG00000187942	767.862	4.10123	0.711266	5.76609	8.11e-09	2.41e-07	LDLRAD2	401944	protein_coding
ENSG00000142798	6348.34	3.7817	0.420554	8.99218	2.42e-19	7.42e-17	HSPG2	3339	protein_coding
ENSG00000204219	117.806	-4.30689	0.71687	-6.00791	1.88e-09	6.25e-08	TCEA3	6920	protein_coding
ENSG00000185436	864.584	-2.43439	0.745404	-3.26587	0.00109128	0.0077684	IFNLR1	163702	protein_coding
ENSG00000020633	6828.58	-2.90697	0.379653	-7.65691	1.9e-14	1.96e-12	RUNX3	864	protein_coding
ENSG00000157978	2337.34	-3.96649	0.511238	-7.7586	8.59e-15	9.61e-13	LDLRAP1	26119	protein_coding
ENSG00000117643	948.443	-2.5362	0.488043	-5.19667	2.03e-07	4.48e-06	MAN1C1	57134	protein_coding
ENSG00000117632	9430.85	2.2945	0.33128	6.92617	4.32e-12	2.46e-10	STMN1	3925	protein_coding
ENSG00000169442	4340.93	-2.71582	0.814869	-3.33283	0.000859688	0.00640543	CD52	1043	protein_coding
ENSG00000176092	60.2442	-2.76095	1.03576	-2.66564	0.00768426	0.0370018	AIM1L	55057	protein_coding
ENSG00000176083	169.794	-4.51461	0.961756	-4.69413	2.68e-06	4.61e-05	ZNF683	257101	protein_coding
ENSG00000253368	151.131	-2.07969	0.991394	-2.09774	0.0359279	0.119069	TRNP1	388610	protein_coding
ENSG00000181773	14.1509	2.78337	1.01665	2.73778	0.00618551	0.0310965	GPR3	2827	protein_coding
ENSG00000130768	922.936	3.58155	0.997617	3.5901	0.000330547	0.00289448	SMPDL3B	27293	protein_coding
ENSG00000188060	14.8688	3.11452	0.769713	4.04634	5.2e-05	0.000605852	RAB42	115273	protein_coding
ENSG00000121769	43.8708	8.51863	2.32921	3.6573	0.000254884	0.00232629	FABP3	2170	protein_coding
ENSG00000121753	60.6779	-3.38914	0.615957	-5.50224	3.75e-08	9.69e-07	BAI2	576	protein_coding
ENSG00000160051	34.3985	2.57949	1.1366	2.26947	0.0232395	0.08631	IQCC	55721	protein_coding
ENSG00000182866	22663.4	-4.00797	0.45326	-8.84253	9.36e-19	2.56e-16	LCK	3932	protein_coding
ENSG00000254553	139.321	3.46824	0.981708	3.53287	0.00041108	0.00347411	RP1-27O5.3	NA	protein_coding
ENSG00000160062	3209.56	3.80368	0.636197	5.97877	2.25e-09	7.34e-08	ZBTB8A	653121	protein_coding
ENSG00000162522	617.917	2.61869	0.434507	6.0268	1.67e-09	5.65e-08	KIAA1522	57648	protein_coding
ENSG00000092850	25.2862	3.20845	0.883987	3.62952	0.000283946	0.00254667	TEKT2	27285	protein_coding
ENSG00000214193	561.148	2.12801	0.526798	4.03952	5.36e-05	0.000620296	SH3D21	79729	protein_coding
ENSG00000185090	248.736	2.16915	0.527697	4.1106	3.95e-05	0.000478423	MANEAL	149175	protein_coding
ENSG00000163909	140.309	3.27319	0.803793	4.07218	4.66e-05	0.000550755	HEYL	26508	protein_coding
ENSG00000116983	523.5	-3.50676	0.589981	-5.94385	2.78e-09	8.92e-08	HPCAL4	51440	protein_coding
ENSG00000164007	5.63822	3.45375	1.73226	1.99379	0.0461752	0.143241	CLDN19	149461	protein_coding
ENSG00000066056	710.527	4.64359	0.755042	6.1501	7.74e-10	2.8e-08	TIE1	7075	protein_coding
ENSG00000117399	915.64	2.67756	0.761532	3.51602	0.000438071	0.00366361	CDC20	991	protein_coding
ENSG00000117407	176.997	5.77891	1.04998	5.50383	3.72e-08	9.64e-07	ARTN	9048	protein_coding
ENSG00000117411	1226.87	2.47486	0.359368	6.88671	5.71e-12	3.16e-10	B4GALT2	8704	protein_coding
ENSG00000196517	235.335	2.81635	0.851242	3.30852	0.000937902	0.0068607	SLC6A9	6536	protein_coding
ENSG00000187147	34283.9	3.97753	0.436615	9.10993	8.24e-20	2.75e-17	RNF220	55182	protein_coding
ENSG00000162415	4735.83	-2.81949	0.982726	-2.86905	0.00411705	0.0225417	ZSWIM5	57643	protein_coding
ENSG00000186603	189.335	2.84588	0.552939	5.14683	2.65e-07	5.71e-06	HPDL	84842	protein_coding
ENSG00000142945	3777.97	2.27624	0.758091	3.0026	0.00267687	0.0160641	KIF2C	11004	protein_coding
ENSG00000117472	1.85103	-4.91254	1.82187	-2.69642	0.00700892	0.0343991	TSPAN1	10103	protein_coding
ENSG00000085999	2845.54	2.11768	0.627026	3.37733	0.000731925	0.00560094	RAD54L	8438	protein_coding
ENSG00000186094	856.178	4.26317	1.6642	2.56169	0.0104165	0.0470818	AGBL4	84871	protein_coding
ENSG00000123080	3038.54	2.15216	0.693467	3.10348	0.00191258	0.0122526	CDKN2C	1031	protein_coding
ENSG00000085840	7300.68	2.1932	0.500922	4.37831	1.2e-05	0.000169668	ORC1	4998	protein_coding
ENSG00000162396	238.338	2.11337	0.460948	4.58483	4.54e-06	7.27e-05	PARS2	25973	protein_coding
ENSG00000006555	529.319	-3.7085	0.478969	-7.74267	9.74e-15	1.07e-12	TTC22	55001	protein_coding
ENSG00000162391	56.0331	4.75942	1.13753	4.18399	2.86e-05	0.000363471	FAM151A	338094	protein_coding
ENSG00000184313	720.613	3.42766	1.03175	3.32219	0.000893143	0.00660174	MROH7	374977	protein_coding
ENSG00000132849	6375.73	-2.99307	0.461162	-6.49029	8.57e-11	3.72e-09	INADL	10207	protein_coding
ENSG00000162437	20262.6	2.25158	0.498456	4.5171	6.27e-06	9.63e-05	RAVER2	55225	protein_coding
ENSG00000118473	95.926	3.22268	0.975208	3.30461	0.000951073	0.00694648	SGIP1	84251	protein_coding
ENSG00000203963	36.7552	5.49521	2.49154	2.20555	0.0274156	0.0977142	C1orf141	400757	protein_coding
ENSG00000162594	208.779	-3.26571	0.975108	-3.34907	0.000810829	0.0060967	IL23R	149233	protein_coding
ENSG00000116729	473.067	-5.99163	1.00476	-5.96326	2.47e-09	7.98e-08	WLS	79971	protein_coding
ENSG00000081985	2239.41	-3.09015	0.62804	-4.9203	8.64e-07	1.67e-05	IL12RB2	3595	protein_coding
ENSG00000033122	703.742	-2.79318	1.15608	-2.41609	0.0156882	0.0645507	LRRC7	57554	protein_coding
ENSG00000178965	44.4373	-3.81949	1.65936	-2.30178	0.0213476	0.0810627	C1orf173	127254	protein_coding
ENSG00000184005	1156.11	-2.78787	0.991443	-2.81193	0.00492454	0.026035	ST6GALNAC3	256435	protein_coding
ENSG00000172260	5369.79	4.16895	0.995351	4.18842	2.81e-05	0.000357524	NEGR1	257194	protein_coding
ENSG00000162643	145.432	-2.62835	1.25796	-2.08937	0.0366745	0.120972	WDR63	126820	protein_coding
ENSG00000055732	88.343	-4.15263	1.33166	-3.11838	0.00181847	0.0117525	MCOLN3	55283	protein_coding
ENSG00000097096	695.641	-3.69387	0.461975	-7.99581	1.29e-15	1.76e-13	SYDE2	84144	protein_coding
ENSG00000171502	13652.4	3.86902	0.684476	5.65253	1.58e-08	4.42e-07	COL24A1	255631	protein_coding
ENSG00000117228	3175.4	-2.43462	0.754886	-3.22515	0.00125905	0.00875902	GBP1	2633	protein_coding
ENSG00000154451	6758.38	-2.29443	0.496502	-4.62118	3.82e-06	6.23e-05	GBP5	115362	protein_coding
ENSG00000069702	21174.6	-4.51977	0.528948	-8.54482	1.29e-17	2.57e-15	TGFBR3	7049	protein_coding
ENSG00000117525	368.306	2.70178	0.894006	3.02211	0.00251021	0.0152295	F3	2152	protein_coding
ENSG00000170989	1227.78	-2.97649	0.61065	-4.8743	1.09e-06	2.08e-05	S1PR1	1901	protein_coding
ENSG00000162641	135.191	9.56668	1.22976	7.77931	7.29e-15	8.38e-13	AKNAD1	254268	protein_coding
ENSG00000116299	1552.22	-3.10693	0.603006	-5.15241	2.57e-07	5.58e-06	KIAA1324	57535	protein_coding
ENSG00000181754	288.571	-2.80934	0.426658	-6.58453	4.56e-11	2.07e-09	AMIGO1	57463	protein_coding
ENSG00000177301	110.635	-2.8611	0.547664	-5.22418	1.75e-07	3.94e-06	KCNA2	3737	protein_coding
ENSG00000064886	1311.82	-2.01227	0.406724	-4.94751	7.52e-07	1.48e-05	CHI3L2	1117	protein_coding
ENSG00000155367	25.6418	-2.49585	0.943426	-2.64551	0.00815673	0.0388492	PPM1J	333926	protein_coding
ENSG00000175984	2605.71	-3.4106	0.940389	-3.6268	0.000286958	0.00256778	DENND2C	163259	protein_coding
ENSG00000116824	12542.7	-3.00349	0.731297	-4.10708	4.01e-05	0.000484478	CD2	914	protein_coding
ENSG00000134253	276.752	3.16375	0.536328	5.89892	3.66e-09	1.15e-07	TRIM45	80263	protein_coding
ENSG00000134256	8518.38	-2.3665	0.617743	-3.83088	0.000127687	0.0013035	CD101	9398	protein_coding
ENSG00000263513	493.517	2.17444	0.822527	2.64361	0.00820277	0.0390408	FAM72C	554282	protein_coding
ENSG00000215784	630.859	2.10214	0.579752	3.62593	0.000287922	0.00257205	FAM72D	728833	protein_coding
ENSG00000117281	423.234	-3.64234	0.579898	-6.281	3.36e-10	1.3e-08	CD160	11126	protein_coding
ENSG00000159164	1121.21	2.48425	0.650785	3.81731	0.000134912	0.00136117	SV2A	9900	protein_coding
ENSG00000184270	2784.01	2.18076	0.754531	2.89021	0.00384979	0.0213984	HIST2H2AB	317772	protein_coding
ENSG00000213171	7.31052	-2.79936	1.25097	-2.23774	0.0252377	0.0919168	LINGO4	339398	protein_coding
ENSG00000143365	336.894	-3.03145	0.644539	-4.70328	2.56e-06	4.44e-05	RORC	6097	protein_coding
ENSG00000160678	4.00432	3.29938	1.11976	2.94651	0.00321381	0.0185683	S100A1	6271	protein_coding
ENSG00000143545	88.3502	3.09617	0.966675	3.20291	0.00136048	0.00932973	RAB13	5872	protein_coding
ENSG00000143595	111.014	-3.74778	1.44432	-2.59484	0.00946337	0.0437245	AQP10	89872	protein_coding
ENSG00000273088	2071.42	2.85334	0.664781	4.29216	1.77e-05	0.000237796	RP11-201K10.3	NA	protein_coding
ENSG00000185499	94.9561	2.49014	0.551298	4.51687	6.28e-06	9.63e-05	MUC1	4582	protein_coding
ENSG00000143627	53.7251	3.96692	1.57342	2.52121	0.0116952	0.0515137	PKLR	5313	protein_coding
ENSG00000254726	160.926	4.11505	1.17824	3.49255	0.000478424	0.00393657	MEX3A	92312	protein_coding
ENSG00000125462	35.3644	-3.24798	0.862147	-3.76731	0.000165015	0.00160551	C1orf61	10485	protein_coding
ENSG00000183856	3200.95	2.33629	0.838244	2.78712	0.00531782	0.0276532	IQGAP3	128239	protein_coding
ENSG00000132692	6.48634	5.76898	1.89221	3.04881	0.00229748	0.0141712	BCAN	63827	protein_coding
ENSG00000027869	1469.99	-2.94462	0.564037	-5.22062	1.78e-07	3.99e-06	SH2D2A	9047	protein_coding
ENSG00000160856	4357.46	-3.63849	0.430776	-8.44636	3.01e-17	5.78e-15	FCRL3	115352	protein_coding
ENSG00000132704	2117.51	-3.22102	0.454465	-7.08749	1.37e-12	8.9e-11	FCRL2	79368	protein_coding
ENSG00000073754	887.422	4.82925	2.38032	2.02883	0.0424758	0.135093	CD5L	922	protein_coding
ENSG00000163534	5649.6	-3.32088	0.455169	-7.29594	2.97e-13	2.2e-11	FCRL1	115350	protein_coding
ENSG00000158481	445.924	-3.91626	0.788224	-4.96847	6.75e-07	1.34e-05	CD1C	911	protein_coding
ENSG00000163564	14793.6	-3.89339	0.49337	-7.89142	2.99e-15	3.78e-13	PYHIN1	149628	protein_coding
ENSG00000213088	32.3128	2.35488	1.14115	2.06361	0.0390547	0.126701	DARC	2532	protein_coding
ENSG00000181036	3475.24	-4.27694	0.418346	-10.2235	1.56e-24	1.25e-21	FCRL6	343413	protein_coding
ENSG00000158714	260.23	-2.52744	0.751082	-3.36507	0.000765248	0.00580712	SLAMF8	56833	protein_coding
ENSG00000132681	174.413	-3.45151	1.66218	-2.07649	0.0378485	0.123578	ATP1A4	480	protein_coding
ENSG00000162738	490.031	4.9155	0.848752	5.79145	6.98e-09	2.1e-07	VANGL2	57216	protein_coding
ENSG00000117090	1955.86	-2.76275	0.354645	-7.79019	6.69e-15	7.85e-13	SLAMF1	6504	protein_coding
ENSG00000026751	2314.34	-3.39147	0.513419	-6.60565	3.96e-11	1.82e-09	SLAMF7	57823	protein_coding
ENSG00000117091	77023.5	-2.91716	0.533042	-5.47266	4.43e-08	1.13e-06	CD48	962	protein_coding
ENSG00000122224	3325.12	-2.43313	0.633717	-3.83946	0.000123304	0.00126567	LY9	4063	protein_coding
ENSG00000143217	102.488	3.74065	1.43049	2.61495	0.00892417	0.0417023	PVRL4	81607	protein_coding
ENSG00000248485	13.6558	6.8376	2.95568	2.31338	0.0207019	0.0792541	PCP4L1	654790	protein_coding
ENSG00000188931	12.4311	6.70511	1.77755	3.7721	0.000161882	0.001583	C1orf192	257177	protein_coding
ENSG00000132185	774.407	-2.37712	0.715831	-3.32078	0.000897674	0.00662108	FCRLA	84824	protein_coding
ENSG00000203747	3349.17	-3.44569	0.514256	-6.70035	2.08e-11	1.01e-09	FCGR3A	2214	protein_coding
ENSG00000198574	4451.54	-4.67629	0.653121	-7.15992	8.07e-13	5.56e-11	SH2D1B	117157	protein_coding
ENSG00000239887	50.9111	-2.31742	1.00579	-2.30408	0.0212183	0.080775	C1orf226	400793	protein_coding
ENSG00000185630	513.961	-4.20655	0.959545	-4.3839	1.17e-05	0.000165865	PBX1	5087	protein_coding
ENSG00000143179	9227.61	2.14452	0.31459	6.81687	9.3e-12	4.9e-10	UCK2	100500832	protein_coding
ENSG00000143195	2090.86	3.23337	0.948485	3.40898	0.000652061	0.00508453	ILDR2	387597	protein_coding
ENSG00000198842	107.915	24.4898	2.784	8.79662	1.41e-18	3.62e-16	DUSP27	92235	protein_coding
ENSG00000198821	4634.91	-4.05566	0.433061	-9.36511	7.6e-21	3.08e-18	CD247	919	protein_coding
ENSG00000143185	541.555	-2.5245	0.69165	-3.64997	0.00026227	0.00238015	XCL2	6846	protein_coding
ENSG00000143153	3831.8	2.30537	0.591087	3.90022	9.61e-05	0.0010226	ATP1B1	481	protein_coding
ENSG00000007933	30.2901	5.6112	2.8042	2.001	0.0453924	0.141536	FMO3	2328	protein_coding
ENSG00000174175	11916.9	-4.33277	0.654736	-6.61759	3.65e-11	1.69e-09	SELP	6403	protein_coding
ENSG00000007908	11.3818	6.56859	3.19551	2.05557	0.0398239	0.128565	SELE	6401	protein_coding
ENSG00000197959	14913.4	-3.92313	0.525788	-7.46142	8.56e-14	7.22e-12	DNM3	26052	protein_coding
ENSG00000117560	355.974	-3.24893	0.803471	-4.04361	5.26e-05	0.000612014	FASLG	356	protein_coding
ENSG00000120341	161.304	2.75378	0.920468	2.99171	0.00277417	0.0165068	SEC16B	89866	protein_coding
ENSG00000116218	19.1768	22.1402	3.19469	6.93033	4.2e-12	2.4e-10	NPHS2	7827	protein_coding
ENSG00000179930	9.42299	4.21848	2.10602	2.00306	0.0451713	0.141157	ZNF648	127665	protein_coding
ENSG00000198756	2848.31	-2.23837	0.745056	-3.0043	0.00266193	0.0159916	COLGALT2	23127	protein_coding
ENSG00000116667	4807.6	-2.14732	0.555449	-3.86592	0.000110673	0.00115466	C1orf21	81563	protein_coding
ENSG00000150681	170924	-3.19377	0.533401	-5.98756	2.13e-09	6.96e-08	RGS18	64407	protein_coding
ENSG00000116833	60.4434	2.88397	1.28482	2.24465	0.0247903	0.0907685	NR5A2	2494	protein_coding
ENSG00000174307	88.0385	3.20683	0.336487	9.53034	1.57e-21	7.33e-19	PHLDA3	23612	protein_coding
ENSG00000133067	1087.24	-4.13169	0.708459	-5.83194	5.48e-09	1.69e-07	LGR6	59352	protein_coding
ENSG00000143858	346.767	3.25617	1.42706	2.28173	0.022505	0.0843471	SYT2	127833	protein_coding
ENSG00000184774	4.94328	5.37167	2.2654	2.37118	0.0177315	0.0707118	RP11-480I12.4	NA	protein_coding
ENSG00000143845	62.5701	-2.4179	0.597686	-4.04543	5.22e-05	0.00060756	ETNK2	55224	protein_coding
ENSG00000143850	1417.64	2.67127	1.00866	2.64833	0.00808907	0.0385924	PLEKHA6	22874	protein_coding
ENSG00000162873	20.4274	2.79373	1.37562	2.03089	0.0422663	0.134592	KLHDC8A	55220	protein_coding
ENSG00000163545	3191.88	-2.39141	0.527695	-4.5318	5.85e-06	9.06e-05	NUAK2	81788	protein_coding
ENSG00000186007	18.2779	-23.1979	3.12884	-7.41422	1.22e-13	9.83e-12	LEMD1	93273	protein_coding
ENSG00000170382	77.6358	3.33027	1.00745	3.30565	0.00094757	0.0069239	LRRN2	10446	protein_coding
ENSG00000162877	103.39	-2.92362	1.35611	-2.15589	0.0310922	0.107287	PM20D1	148811	protein_coding
ENSG00000158715	10985.4	3.70744	0.618039	5.99872	1.99e-09	6.58e-08	SLC45A3	85414	protein_coding
ENSG00000263961	4830.23	3.4051	0.734518	4.63583	3.56e-06	5.87e-05	C1orf186	101929219	protein_coding
ENSG00000143479	3851.02	4.02505	0.509162	7.90526	2.67e-15	3.42e-13	DYRK3	8444	protein_coding
ENSG00000162896	117.099	5.08502	1.94246	2.61782	0.00884932	0.041433	PIGR	5284	protein_coding
ENSG00000162894	4810.14	-3.27683	0.419245	-7.81602	5.45e-15	6.6e-13	FAIM3	9214	protein_coding
ENSG00000117322	523.108	-3.92731	0.394572	-9.95334	2.44e-23	1.55e-20	CR2	1380	protein_coding
ENSG00000174059	9065.06	5.87531	1.42539	4.1219	3.76e-05	0.000458838	CD34	947	protein_coding
ENSG00000123689	226.783	-3.46121	1.11094	-3.11556	0.00183598	0.011849	G0S2	50486	protein_coding
ENSG00000117650	568.583	2.24612	0.67856	3.31014	0.000932509	0.00682867	NEK2	4751	protein_coding
ENSG00000143476	11998.4	2.67301	0.468243	5.7086	1.14e-08	3.28e-07	DTL	51514	protein_coding
ENSG00000123685	296.904	-2.61094	0.750972	-3.47675	0.000507531	0.00413465	BATF3	55509	protein_coding
ENSG00000117724	4371.56	2.067	0.618157	3.3438	0.000826384	0.00619016	CENPF	1063	protein_coding
ENSG00000152104	11190.6	7.65021	1.20695	6.33849	2.32e-10	9.28e-09	PTPN14	5784	protein_coding
ENSG00000136636	4023.12	2.39981	0.364515	6.58358	4.59e-11	2.08e-09	KCTD3	51133	protein_coding
ENSG00000162814	179.701	3.96083	1.58893	2.49276	0.0126754	0.0548973	SPATA17	128153	protein_coding
ENSG00000117791	98.744	2.25898	0.91153	2.47823	0.0132038	0.0566443	43892	54996	protein_coding
ENSG00000143502	112.066	-4.19832	1.15796	-3.62562	0.000288265	0.00257383	SUSD4	55061	protein_coding
ENSG00000185842	7109.35	3.51664	0.517147	6.80007	1.05e-11	5.4e-10	DNAH14	127602	protein_coding
ENSG00000119280	8274.52	-2.09278	0.715194	-2.92618	0.00343155	0.0195282	C1orf198	84886	protein_coding
ENSG00000135749	5066.52	-2.1689	0.455818	-4.75826	1.95e-06	3.51e-05	PCNXL2	80003	protein_coding
ENSG00000168243	279.92	6.44549	1.53176	4.20789	2.58e-05	0.000332737	GNG4	2786	protein_coding
ENSG00000077585	3117.24	-2.31098	0.470469	-4.91207	9.01e-07	1.74e-05	GPR137B	7107	protein_coding
ENSG00000174371	4168.69	2.34226	0.502927	4.65725	3.2e-06	5.37e-05	EXO1	9156	protein_coding
ENSG00000117020	14770.8	-2.42665	0.67477	-3.59627	0.000322817	0.00283711	AKT3	10000	protein_coding
ENSG00000143653	35542	2.30126	0.264206	8.71009	3.04e-18	7.2e-16	SCCPDH	51097	protein_coding
ENSG00000135747	348.434	2.87397	1.3035	2.20482	0.027467	0.0978353	ZNF670	93474	protein_coding
ENSG00000197472	516.978	2.58745	1.18781	2.17834	0.0293808	0.102783	ZNF695	57116	protein_coding
ENSG00000196242	5.50366	-5.57398	1.70363	-3.27183	0.00106854	0.00764688	OR2C3	81472	protein_coding
ENSG00000177489	3.88778	4.41465	1.50902	2.92551	0.00343897	0.0195654	OR2G2	81470	protein_coding
ENSG00000177275	53.7227	3.63956	1.6514	2.20393	0.0275294	0.0979852	OR2AJ1	NA	protein_coding
ENSG00000177462	116.74	3.13104	0.871407	3.59308	0.000326793	0.00286683	OR2T8	343172	protein_coding
ENSG00000177212	13.1534	5.08708	1.55989	3.26118	0.00110951	0.00786653	OR2T33	391195	protein_coding
ENSG00000187080	427.445	2.1969	0.846129	2.59641	0.00942037	0.0435542	OR2AK2	391191	protein_coding
ENSG00000151240	2370.99	-2.86887	0.613201	-4.67851	2.89e-06	4.92e-05	DIP2C	22982	protein_coding
ENSG00000151632	62.5619	4.00605	1.03179	3.88261	0.000103343	0.0010883	AKR1C2	101930400	protein_coding
ENSG00000198610	4.86142	-6.30698	3.13211	-2.01365	0.0440459	0.138401	AKR1C4	1109	protein_coding
ENSG00000107485	748.52	-3.66696	0.580183	-6.32035	2.61e-10	1.03e-08	GATA3	2625	protein_coding
ENSG00000123240	1833.99	-2.711	0.467413	-5.8	6.63e-09	2e-07	OPTN	10133	protein_coding
ENSG00000065328	3978.09	2.11974	0.57014	3.71794	0.000200857	0.00189661	MCM10	55388	protein_coding
ENSG00000151474	299.261	2.78849	0.647974	4.30339	1.68e-05	0.000227502	FRMD4A	55691	protein_coding
ENSG00000260314	13071.7	3.17548	1.27947	2.48187	0.0130695	0.0561924	MRC1	101928757	protein_coding
ENSG00000165996	2165.25	4.06206	0.457423	8.88032	6.67e-19	1.87e-16	PTPLA	9200	protein_coding
ENSG00000204683	43.7425	-23.5514	3.12815	-7.52886	5.12e-14	4.68e-12	C10orf113	387638	protein_coding
ENSG00000204740	1921.25	3.44092	1.22849	2.80094	0.00509545	0.0267692	MALRD1	NA	protein_coding
ENSG00000204682	327.524	7.22036	1.74522	4.13722	3.52e-05	0.000433697	CASC10	399726	protein_coding
ENSG00000180592	667.926	7.12981	1.28596	5.54436	2.95e-08	7.84e-07	SKIDA1	387640	protein_coding
ENSG00000077327	754.173	4.42556	1.35533	3.26531	0.00109345	0.00778042	SPAG6	9576	protein_coding
ENSG00000165309	1305.74	-6.859	1.73854	-3.94526	7.97e-05	0.000874474	ARMC3	219681	protein_coding
ENSG00000151023	5415.5	-9.27832	1.97076	-4.70799	2.5e-06	4.35e-05	ENKUR	219670	protein_coding
ENSG00000165511	359.713	2.57375	0.691301	3.72306	0.000196824	0.00186775	C10orf25	220979	protein_coding
ENSG00000265763	66.128	9.11292	1.3448	6.77641	1.23e-11	6.26e-10	ZNF488	118738	protein_coding
ENSG00000265190	51.7005	3.46958	1.26738	2.73761	0.00618879	0.0311037	ANXA8	653145	protein_coding
ENSG00000264230	179.77	4.38269	1.78894	2.44988	0.0142903	0.0600688	AC244230.1	728113	protein_coding
ENSG00000188611	219.471	-3.75265	1.80925	-2.07414	0.0380664	0.124099	ASAH2	56624	protein_coding
ENSG00000204147	573.231	-3.82858	1.24696	-3.07033	0.00213822	0.0133625	ASAH2B	653308	protein_coding
ENSG00000185532	1124.42	-8.9436	1.38794	-6.44378	1.17e-10	4.98e-09	PRKG1	5592	protein_coding
ENSG00000107984	2.82141	-2.81616	1.3965	-2.01658	0.043739	0.137742	DKK1	22943	protein_coding
ENSG00000165449	6853.14	8.34176	1.77492	4.69981	2.6e-06	4.5e-05	SLC16A9	220963	protein_coding
ENSG00000182010	2298.82	-2.91812	0.651292	-4.48051	7.45e-06	0.00011231	RTKN2	219790	protein_coding
ENSG00000138311	6840.19	-5.18559	0.72904	-7.11289	1.14e-12	7.53e-11	ZNF365	22891	protein_coding
ENSG00000108176	1317.13	5.37538	1.4042	3.82806	0.000129156	0.00131531	DNAJC12	56521	protein_coding
ENSG00000165730	704.607	2.04187	0.588442	3.46996	0.000520534	0.00421914	STOX1	219736	protein_coding
ENSG00000107719	368.668	2.56068	0.862212	2.9699	0.002979	0.017455	PALD1	27143	protein_coding
ENSG00000180644	18995	-3.55821	0.646572	-5.50319	3.73e-08	9.66e-07	PRF1	5551	protein_coding
ENSG00000138316	1148.68	3.48007	0.868195	4.0084	6.11e-05	0.000694598	ADAMTS14	140766	protein_coding
ENSG00000107742	11645.2	-3.45086	0.521776	-6.61368	3.75e-11	1.73e-09	SPOCK2	9806	protein_coding
ENSG00000122861	829.647	2.90377	0.737591	3.93683	8.26e-05	0.000900456	PLAU	5328	protein_coding
ENSG00000222047	70.3263	2.51897	0.935057	2.69392	0.00706164	0.0346124	C10orf55	414236	protein_coding
ENSG00000166348	2316.11	2.80229	0.613463	4.56798	4.92e-06	7.79e-05	USP54	159195	protein_coding
ENSG00000235705	2.51721	4.35968	1.51341	2.8807	0.00396792	0.021914	AL133481.1	NA	protein_coding
ENSG00000148600	134.161	-2.15539	0.872189	-2.47124	0.0134647	0.057474	CDHR1	92211	protein_coding
ENSG00000107789	6059.82	2.15276	0.640581	3.36063	0.000777651	0.00588931	MINPP1	9562	protein_coding
ENSG00000108239	6554.66	-3.14942	0.732089	-4.30196	1.69e-05	0.000228792	TBC1D12	23232	protein_coding
ENSG00000249967	4568.68	-2.54114	0.694875	-3.65697	0.00025521	0.00232862	PI4K2A	NA	protein_coding
ENSG00000155265	234.27	-2.7813	0.687877	-4.04332	5.27e-05	0.00061223	GOLGA7B	401647	protein_coding
ENSG00000119946	283.691	3.34904	1.38575	2.41676	0.0156592	0.0644611	CNNM1	26507	protein_coding
ENSG00000119919	875.288	7.21322	2.33477	3.08947	0.00200512	0.0126861	NKX2-3	159296	protein_coding
ENSG00000107566	72013.2	2.63717	0.466822	5.64919	1.61e-08	4.5e-07	ERLIN1	10613	protein_coding
ENSG00000107831	6.97986	5.87086	2.29066	2.56296	0.0103784	0.0469487	FGF8	2253	protein_coding
ENSG00000107954	1026.47	-3.23394	0.761174	-4.24862	2.15e-05	0.000284298	NEURL1	9148	protein_coding
ENSG00000197748	153.089	2.75307	1.06674	2.58082	0.00985651	0.0450648	WDR96	80217	protein_coding
ENSG00000108018	73.4071	7.11135	1.30642	5.44339	5.23e-08	1.31e-06	SORCS1	114815	protein_coding
ENSG00000156395	520.248	-4.57806	1.61899	-2.82772	0.0046881	0.0249938	SORCS3	22986	protein_coding
ENSG00000150594	84.3498	-2.33694	0.906652	-2.57755	0.00995049	0.0454021	ADRA2A	150	protein_coding
ENSG00000043591	54.168	2.92576	1.07259	2.72775	0.00637678	0.0318962	ADRB1	153	protein_coding
ENSG00000099204	22950.8	-2.83617	0.404419	-7.01295	2.33e-12	1.41e-10	ABLIM1	3983	protein_coding
ENSG00000165868	362.427	-2.40281	0.852179	-2.81961	0.00480824	0.0255252	HSPA12A	259217	protein_coding
ENSG00000188613	41.5536	2.86469	0.990726	2.8915	0.00383403	0.0213222	NANOS1	340719	protein_coding
ENSG00000107679	2498.66	-3.5659	0.331451	-10.7585	5.41e-27	7.92e-24	PLEKHA1	59338	protein_coding
ENSG00000166033	65.3271	-3.65587	1.35471	-2.69863	0.00696258	0.0342215	HTRA1	5654	protein_coding
ENSG00000148848	1945.86	-3.14954	0.719704	-4.37616	1.21e-05	0.000171067	ADAM12	8038	protein_coding
ENSG00000154493	21.9717	-23.454	3.12864	-7.49653	6.55e-14	5.7e-12	C10orf90	118611	protein_coding
ENSG00000150760	2954.96	2.22642	1.00081	2.22462	0.026107	0.0944193	DOCK1	1793	protein_coding
ENSG00000108001	450.223	5.97747	1.64718	3.62892	0.000284614	0.00255198	EBF3	253738	protein_coding
ENSG00000176769	369.527	-4.74482	1.98144	-2.39464	0.0166369	0.0674976	TCERG1L	256536	protein_coding
ENSG00000180066	28.1574	2.711	0.589959	4.59523	4.32e-06	6.97e-05	C10orf91	170393	protein_coding
ENSG00000171798	359.866	-5.38072	1.68003	-3.20275	0.0013612	0.00933086	KNDC1	85442	protein_coding
ENSG00000142102	1546.23	-2.05654	0.336274	-6.11566	9.62e-10	3.38e-08	ATHL1	80162	protein_coding
ENSG00000185885	1991.54	-2.25331	0.785837	-2.8674	0.00413861	0.022623	IFITM1	8519	protein_coding
ENSG00000185101	1372.41	-3.71975	0.453929	-8.19455	2.52e-16	4.07e-14	ANO9	338440	protein_coding
ENSG00000177947	3.71966	-2.98522	1.22566	-2.4356	0.014867	0.0619512	ODF3	113746	protein_coding
ENSG00000070031	5.93609	-2.96982	1.11466	-2.66434	0.007714	0.0371131	SCT	6343	protein_coding
ENSG00000184545	302.485	-3.88771	0.542419	-7.16735	7.65e-13	5.29e-11	DUSP8	101927562	protein_coding
ENSG00000130592	15905.3	-2.04262	0.658371	-3.10253	0.00191872	0.0122756	LSP1	4046	protein_coding
ENSG00000223609	16642.6	3.72343	1.10963	3.35557	0.000792025	0.00598068	HBD	3045	protein_coding
ENSG00000166313	1288.32	-3.2772	0.757175	-4.32819	1.5e-05	0.000206994	APBB1	322	protein_coding
ENSG00000121236	188.593	3.26918	0.733221	4.45866	8.25e-06	0.000123157	TRIM6	117854	protein_coding
ENSG00000181023	21.3767	-2.09305	0.614945	-3.40364	0.000664953	0.00516593	OR56B1	387748	protein_coding
ENSG00000181074	17.9352	-2.09015	0.714572	-2.92504	0.00344408	0.0195829	OR52N4	390072	protein_coding
ENSG00000166405	679.202	-4.13809	0.343585	-12.0439	2.09e-33	7.04e-30	RIC3	79608	protein_coding
ENSG00000130413	1088.78	2.0438	0.962075	2.12437	0.0336395	0.113484	STK33	65975	protein_coding
ENSG00000175352	1613.84	3.51988	0.669159	5.26016	1.44e-07	3.3e-06	NRIP3	56675	protein_coding
ENSG00000133794	6295.08	-2.00169	0.488764	-4.09541	4.21e-05	0.000505799	ARNTL	406	protein_coding
ENSG00000133818	761.298	-2.00873	0.622175	-3.22856	0.00124415	0.00867507	RRAS2	22800	protein_coding
ENSG00000110693	1027.09	2.37038	0.778734	3.04389	0.00233537	0.0143785	SOX6	55553	protein_coding
ENSG00000179057	20.4969	-3.07368	1.35371	-2.27056	0.0231735	0.086141	IGSF22	283284	protein_coding
ENSG00000184937	1142.63	8.8628	1.08768	8.14837	3.69e-16	5.65e-14	WT1	7490	protein_coding
ENSG00000186714	1276.93	2.40764	0.524859	4.5872	4.49e-06	7.2e-05	CCDC73	493860	protein_coding
ENSG00000121690	201.138	3.03798	0.695855	4.36582	1.27e-05	0.000178312	DEPDC7	91614	protein_coding
ENSG00000166016	1908.87	3.08224	0.826292	3.73021	0.000191318	0.00182327	ABTB2	25841	protein_coding
ENSG00000121691	161833	2.52112	0.449405	5.6099	2.02e-08	5.56e-07	CAT	847	protein_coding
ENSG00000166352	669.407	2.08184	0.276807	7.52092	5.44e-14	4.9e-12	C11orf74	119710	protein_coding
ENSG00000157570	1624.36	-4.46946	0.752731	-5.93766	2.89e-09	9.24e-08	TSPAN18	90139	protein_coding
ENSG00000157613	7.93802	6.05539	2.34331	2.58411	0.00976296	0.0447221	CREB3L1	90993	protein_coding
ENSG00000165905	102.896	-3.22961	0.573081	-5.63553	1.75e-08	4.84e-07	GYLTL1B	120071	protein_coding
ENSG00000134569	208.83	4.60348	1.47834	3.11394	0.00184604	0.0118965	LRP4	4038	protein_coding
ENSG00000165912	18.9284	2.42748	0.741667	3.27301	0.0010641	0.00762325	PACSIN3	29763	protein_coding
ENSG00000196666	87.5155	3.45025	0.968095	3.56396	0.000365304	0.00314728	FAM180B	399888	protein_coding
ENSG00000172247	1526.36	5.48242	0.879753	6.23177	4.61e-10	1.74e-08	C1QTNF4	114900	protein_coding
ENSG00000186652	5200.51	6.36745	1.28878	4.94068	7.78e-07	1.52e-05	PRG2	5553	protein_coding
ENSG00000198283	4.88636	-2.55205	0.720442	-3.54234	0.000396596	0.00336862	OR5B21	219968	protein_coding
ENSG00000156738	2815.32	-3.02201	0.430094	-7.0264	2.12e-12	1.31e-10	MS4A1	931	protein_coding
ENSG00000110448	3602.32	-4.05289	0.498836	-8.1247	4.48e-16	6.74e-14	CD5	921	protein_coding
ENSG00000167771	20.3664	6.25506	1.25908	4.96795	6.77e-07	1.35e-05	RCOR2	283248	protein_coding
ENSG00000133315	2680	2.28116	0.379198	6.01576	1.79e-09	6e-08	MACROD1	28992	protein_coding
ENSG00000126500	10.3227	6.44173	1.31133	4.91237	9e-07	1.74e-05	FLRT1	23769	protein_coding
ENSG00000110076	1377.31	2.79505	0.449187	6.22247	4.89e-10	1.84e-08	NRXN2	9379	protein_coding
ENSG00000149798	177.535	-2.34018	0.609027	-3.84249	0.000121793	0.00125358	CDC42EP2	10435	protein_coding
ENSG00000172818	3.5247	2.96693	1.49475	1.9849	0.0471554	0.145506	OVOL1	5017	protein_coding
ENSG00000174807	27.893	-2.99157	0.659886	-4.53346	5.8e-06	9e-05	CD248	57124	protein_coding
ENSG00000182791	9.45359	2.78913	1.10683	2.51994	0.0117375	0.0516726	CCDC87	55231	protein_coding
ENSG00000172508	214.834	-3.52484	0.273738	-12.8767	6.09e-38	4.1e-34	CARNS1	57571	protein_coding
ENSG00000175544	25.0446	-2.26061	0.534506	-4.22934	2.34e-05	0.000307116	CABP4	57010	protein_coding
ENSG00000132744	2027.84	5.72432	1.52131	3.76276	0.000168045	0.00163284	ACY3	91703	protein_coding
ENSG00000162337	8122.06	4.21545	0.389456	10.8239	2.65e-27	4.7e-24	LRP5	4041	protein_coding
ENSG00000132749	3822.4	2.66131	0.432126	6.15865	7.34e-10	2.67e-08	MTL5	9633	protein_coding
ENSG00000172927	117.88	-6.69955	1.4534	-4.60957	4.03e-06	6.56e-05	MYEOV	26579	protein_coding
ENSG00000085733	2762.78	-3.41736	1.1436	-2.98825	0.00280581	0.0166421	CTTN	2017	protein_coding
ENSG00000204572	3.95283	5.06913	1.43891	3.5229	0.000426855	0.00358226	KRTAP5-10	387273	protein_coding
ENSG00000021300	133.494	-2.98553	0.471152	-6.33666	2.35e-10	9.36e-09	PLEKHB1	58473	protein_coding
ENSG00000110237	4691.06	2.16604	0.807621	2.68201	0.0073182	0.0355746	ARHGEF17	9828	protein_coding
ENSG00000137491	123.047	2.71662	1.31045	2.07305	0.0381675	0.124338	SLCO2B1	11309	protein_coding
ENSG00000261594	1.48784	-3.17474	1.10195	-2.88101	0.00396403	NA	TPBGL	100507050	protein_coding
ENSG00000179240	871.01	2.14313	0.724025	2.96002	0.00307623	0.0179055	RP11-111M22.2	101928749	protein_coding
ENSG00000137507	55.9565	-2.05349	0.94948	-2.16276	0.0305599	0.105873	LRRC32	2615	protein_coding
ENSG00000137502	1514.32	-3.7386	0.324102	-11.5353	8.76e-31	2.11e-27	RAB30	27314	protein_coding
ENSG00000137501	9787.68	-3.19392	0.410262	-7.78508	6.97e-15	8.12e-13	SYTL2	54843	protein_coding
ENSG00000150687	2344.79	-4.69967	0.48731	-9.64409	5.21e-22	2.58e-19	PRSS23	11098	protein_coding
ENSG00000189253	28.4076	-3.95725	1.76231	-2.2455	0.0247363	0.0905903	TRIM64B	646754	protein_coding
ENSG00000077616	48.3856	-6.47622	2.89189	-2.23944	0.0251271	0.0916132	NAALAD2	10003	protein_coding
ENSG00000214376	10.0531	6.39118	2.88625	2.21435	0.0268047	0.0961112	VSTM5	387804	protein_coding
ENSG00000196371	14698.8	2.01495	0.432755	4.65609	3.22e-06	5.39e-05	FUT4	2526	protein_coding
ENSG00000134627	11037.3	2.45748	0.534936	4.59397	4.35e-06	7e-05	PIWIL4	143689	protein_coding
ENSG00000184384	4417.36	-2.43843	0.516112	-4.72461	2.31e-06	4.06e-05	MAML2	84441	protein_coding
ENSG00000137672	5931.74	-5.04397	1.67884	-3.00444	0.0026607	0.0159899	TRPC6	7225	protein_coding
ENSG00000110318	1025.52	-3.14138	0.837193	-3.75227	0.000175238	0.00169005	KIAA1377	57562	protein_coding
ENSG00000137673	97.666	3.70759	1.3573	2.73159	0.00630296	0.0315786	MMP7	4316	protein_coding
ENSG00000137757	639.341	-3.56851	0.966443	-3.69242	0.000222131	0.00206712	CASP5	838	protein_coding
ENSG00000255221	162.899	-2.63443	0.620389	-4.24642	2.17e-05	0.00028688	CARD17	440068	protein_coding
ENSG00000196167	12.3997	-2.40243	0.943363	-2.54666	0.0108758	0.0487263	COLCA1	399948	protein_coding
ENSG00000110777	884.66	-2.7152	0.487655	-5.56788	2.58e-08	6.91e-07	POU2AF1	101928620	protein_coding
ENSG00000150764	492.798	2.28141	0.728494	3.13168	0.0017381	0.0113507	DIXDC1	85458	protein_coding
ENSG00000150773	58.7069	2.45283	0.717358	3.41926	0.000627914	0.0049259	PIH1D2	120379	protein_coding
ENSG00000166736	21.5385	-5.82289	1.6149	-3.60572	0.000311294	0.00275092	HTR3A	3359	protein_coding
ENSG00000182985	111.412	-3.0957	0.817576	-3.78643	0.000152826	0.00151152	CADM1	23705	protein_coding
ENSG00000110324	11093.7	-2.78758	0.641749	-4.34373	1.4e-05	0.000194547	IL10RA	3587	protein_coding
ENSG00000149573	268.692	-2.54631	1.28175	-1.98659	0.046968	0.145038	MPZL2	10205	protein_coding
ENSG00000198851	2221.77	-4.22274	0.465184	-9.07758	1.11e-19	3.63e-17	CD3E	916	protein_coding
ENSG00000167286	2735.02	-3.90831	0.525206	-7.44148	9.96e-14	8.32e-12	CD3D	915	protein_coding
ENSG00000160654	1925.94	-3.90101	0.38631	-10.0981	5.63e-24	4.12e-21	CD3G	917	protein_coding
ENSG00000118094	5.80723	5.60597	2.73772	2.04767	0.040592	0.130332	TREH	11181	protein_coding
ENSG00000160683	596.192	-3.63236	0.376908	-9.63727	5.57e-22	2.72e-19	CXCR5	643	protein_coding
ENSG00000110375	443.723	-2.09881	0.531568	-3.94834	7.87e-05	0.000864128	UPK2	7379	protein_coding
ENSG00000036672	64.1371	3.53051	0.932172	3.7874	0.000152231	0.00150612	USP2	9099	protein_coding
ENSG00000149403	45.9906	-5.1117	2.18973	-2.33439	0.0195752	0.0762089	GRIK4	2900	protein_coding
ENSG00000109943	1584.92	-2.25407	0.734513	-3.06879	0.00214925	0.013419	CRTAM	56253	protein_coding
ENSG00000154146	25145.8	-5.67127	0.941827	-6.02156	1.73e-09	5.81e-08	NRGN	4900	protein_coding
ENSG00000019102	1302.45	-5.40243	1.03838	-5.20275	1.96e-07	4.35e-06	VSIG2	23584	protein_coding
ENSG00000149564	990.374	-3.65262	1.0694	-3.41558	0.000636473	0.00497797	ESAM	90952	protein_coding
ENSG00000149554	8359.46	2.33692	0.340048	6.87231	6.32e-12	3.45e-10	CHEK1	1111	protein_coding
ENSG00000120457	23.2966	4.01872	2.01446	1.99493	0.04605	0.14303	KCNJ5	3762	protein_coding
ENSG00000174370	232	2.28005	0.614501	3.7104	0.000206932	0.00194667	C11orf45	219833	protein_coding
ENSG00000151715	241.881	-3.78714	0.836336	-4.52825	5.95e-06	9.2e-05	TMEM45B	120224	protein_coding
ENSG00000166086	1319.54	-4.02249	0.67124	-5.99263	2.06e-09	6.78e-08	JAM3	83700	protein_coding
ENSG00000166159	2.77728	4.548	2.25922	2.01308	0.0441058	0.138563	LRTM2	654429	protein_coding
ENSG00000197905	384.207	11.6511	1.87032	6.22948	4.68e-10	1.77e-08	TEAD4	7004	protein_coding
ENSG00000011105	890.355	-5.06872	0.729618	-6.94709	3.73e-12	2.15e-10	TSPAN9	10867	protein_coding
ENSG00000047617	214.504	-4.75204	0.886192	-5.36232	8.22e-08	1.99e-06	ANO2	57101	protein_coding
ENSG00000139193	2445.09	-3.35765	0.53785	-6.24272	4.3e-10	1.64e-08	CD27	939	protein_coding
ENSG00000111644	2659.08	-3.66196	0.523786	-6.99133	2.72e-12	1.61e-10	ACRBP	84519	protein_coding
ENSG00000089692	178.637	-2.10825	0.57265	-3.68156	0.000231811	0.00214123	LAG3	3902	protein_coding
ENSG00000111674	533.276	-2.21287	0.448022	-4.9392	7.84e-07	1.53e-05	ENO2	2026	protein_coding
ENSG00000177575	2147.95	-2.21304	0.80276	-2.75679	0.00583715	0.0297313	CD163	9332	protein_coding
ENSG00000166523	1594.55	-2.20839	0.951972	-2.31981	0.0203514	0.0782862	CLEC4E	26253	protein_coding
ENSG00000139187	34717.1	-3.40162	0.543084	-6.26352	3.76e-10	1.45e-08	KLRG1	10219	protein_coding
ENSG00000126838	95.2973	-2.60668	1.09747	-2.37517	0.017541	0.0701431	PZP	5858	protein_coding
ENSG00000111796	6414.79	-4.57514	0.469883	-9.73675	2.1e-22	1.14e-19	KLRB1	3820	protein_coding
ENSG00000069493	8930.73	-2.50971	0.391899	-6.40398	1.51e-10	6.28e-09	CLEC2D	29121	protein_coding
ENSG00000150045	7953.43	-3.58095	0.659352	-5.43102	5.6e-08	1.4e-06	KLRF1	51348	protein_coding
ENSG00000150048	383.475	-2.42305	1.00174	-2.41884	0.0155702	0.0642144	CLEC1A	51267	protein_coding
ENSG00000172243	2391.72	-2.42305	0.742804	-3.26204	0.00110614	0.00784922	CLEC7A	64581	protein_coding
ENSG00000165682	1898.43	-3.30991	0.539872	-6.13093	8.74e-10	3.11e-08	CLEC1B	51266	protein_coding
ENSG00000134539	12999.1	-3.83499	0.524807	-7.30744	2.72e-13	2.04e-11	KLRD1	3824	protein_coding
ENSG00000255819	12178.2	-3.93491	0.502048	-7.83771	4.59e-15	5.62e-13	KLRC4-KLRK1	22914	protein_coding
ENSG00000213809	9629.77	-4.34391	0.730448	-5.94691	2.73e-09	8.78e-08	KLRK1	100528032	protein_coding
ENSG00000183542	729.89	-4.02811	0.50218	-8.02124	1.05e-15	1.47e-13	KLRC4	8302	protein_coding
ENSG00000205810	1190.46	-5.71909	1.94895	-2.93444	0.00334146	0.0191319	KLRC3	3823	protein_coding
ENSG00000255641	855.014	-4.64488	0.911346	-5.09673	3.46e-07	7.31e-06	NKG2-E	NA	protein_coding
ENSG00000205809	1094.34	-5.84886	1.30391	-4.48564	7.27e-06	0.000109932	KLRC2	3822	protein_coding
ENSG00000134545	837.721	-4.41121	0.731319	-6.03184	1.62e-09	5.49e-08	KLRC1	3821	protein_coding
ENSG00000121377	4.05474	2.22918	1.08208	2.06009	0.0393896	0.12753	TAS2R7	50837	protein_coding
ENSG00000256188	198.119	4.91799	0.989683	4.96926	6.72e-07	1.34e-05	TAS2R30	259293	protein_coding
ENSG00000111266	9518.61	-2.02311	0.603335	-3.35321	0.000798803	0.00602003	DUSP16	80824	protein_coding
ENSG00000111291	116.125	-2.27519	0.816129	-2.78779	0.00530696	0.0276113	GPRC5D	55507	protein_coding
ENSG00000134531	2432.06	4.89459	0.932483	5.24898	1.53e-07	3.49e-06	EMP1	2012	protein_coding
ENSG00000179256	4.69704	5.29993	2.31001	2.29433	0.0217715	0.0823379	SMCO3	440087	protein_coding
ENSG00000008394	13338.6	2.43938	0.331098	7.36755	1.74e-13	1.36e-11	MGST1	4257	protein_coding
ENSG00000048540	8.02105	6.06119	2.38417	2.54226	0.0110138	0.0491873	LMO3	55885	protein_coding
ENSG00000172572	3004.48	-2.94578	0.975683	-3.0192	0.00253442	0.0153487	PDE3A	5139	protein_coding
ENSG00000134548	296.617	-6.08321	0.860707	-7.06769	1.58e-12	1e-10	C12orf39	80763	protein_coding
ENSG00000134532	192.105	-3.14791	0.670461	-4.69515	2.66e-06	4.59e-05	SOX5	6660	protein_coding
ENSG00000060982	7184.52	2.34293	0.905704	2.58686	0.00968544	0.0445082	BCAT1	586	protein_coding
ENSG00000123094	231.639	2.52532	0.86211	2.92924	0.00339797	0.0193818	RASSF8	11228	protein_coding
ENSG00000029153	4142.2	2.08497	0.366592	5.68746	1.29e-08	3.66e-07	ARNTL2	56938	protein_coding
ENSG00000165935	31.438	4.39972	1.45869	3.01621	0.00255955	0.0154814	SMCO2	341346	protein_coding
ENSG00000110841	1845.18	3.20154	0.570474	5.61207	2e-08	5.5e-07	PPFIBP1	8496	protein_coding
ENSG00000174236	12.7571	2.67752	1.27595	2.09844	0.0358659	0.11891	REP15	387849	protein_coding
ENSG00000133687	4322.49	-4.25408	1.2279	-3.46452	0.000531172	0.00428783	TMTC1	83857	protein_coding
ENSG00000110900	6.59347	5.79421	1.3809	4.19596	2.72e-05	0.000347739	TSPAN11	441631	protein_coding
ENSG00000139116	5731.45	-2.42818	0.765334	-3.17271	0.00151023	0.0101132	KIF21A	55605	protein_coding
ENSG00000173208	7273.96	-3.69929	0.683252	-5.41424	6.15e-08	1.53e-06	ABCD2	225	protein_coding
ENSG00000205592	601.184	5.2922	0.985171	5.37186	7.79e-08	1.9e-06	MUC19	283463	protein_coding
ENSG00000139174	4753.85	2.64545	0.817304	3.2368	0.00120879	0.0084618	PRICKLE1	144165	protein_coding
ENSG00000184613	11668.5	-3.84025	0.537064	-7.15046	8.65e-13	5.94e-11	NELL2	4753	protein_coding
ENSG00000139211	311.948	-2.30552	0.838522	-2.7495	0.00596858	0.0302589	AMIGO2	347902	protein_coding
ENSG00000179715	4913.98	-2.0964	0.63817	-3.28501	0.00101977	0.00735729	PCED1B	91523	protein_coding
ENSG00000079337	270.747	3.4201	0.657651	5.20047	1.99e-07	4.4e-06	RAPGEF3	10411	protein_coding
ENSG00000174233	1153.95	2.70554	0.615981	4.39224	1.12e-05	0.000160232	ADCY6	112	protein_coding
ENSG00000139537	392.65	-4.68384	1.05353	-4.44585	8.75e-06	0.000129426	CCDC65	85478	protein_coding
ENSG00000135451	490.595	2.26178	0.70982	3.18641	0.00144052	0.00977115	TROAP	10024	protein_coding
ENSG00000185958	5.50134	5.52538	2.77631	1.99019	0.0465702	0.144167	FAM186A	121006	protein_coding
ENSG00000184271	864.257	-2.15997	0.345954	-6.24353	4.28e-10	1.63e-08	POU6F1	5463	protein_coding
ENSG00000172867	28.2356	-2.20361	1.01933	-2.16181	0.0306326	0.10606	KRT2	3849	protein_coding
ENSG00000170486	274.269	-4.91752	0.950492	-5.17366	2.3e-07	5.02e-06	KRT72	140807	protein_coding
ENSG00000186049	184.136	-4.47034	0.719849	-6.21011	5.29e-10	1.97e-08	KRT73	319101	protein_coding
ENSG00000170421	230.832	3.34589	0.894775	3.73937	0.000184485	0.00176509	KRT8	3856	protein_coding
ENSG00000111057	464.448	3.24942	0.775835	4.18828	2.81e-05	0.000357611	KRT18	3875	protein_coding
ENSG00000111077	67.4442	2.42029	0.518223	4.67036	3.01e-06	5.09e-05	TENC1	23371	protein_coding
ENSG00000179695	13.7523	4.181	1.96777	2.12474	0.0336085	0.113413	OR6C2	341416	protein_coding
ENSG00000170627	2875.15	2.80895	1.07904	2.6032	0.00923584	0.0428436	GTSF1	121355	protein_coding
ENSG00000135414	1782.16	2.29615	0.673826	3.40763	0.000655295	0.00510267	GDF11	10220	protein_coding
ENSG00000123342	131.172	3.43332	0.600755	5.71501	1.1e-08	3.18e-07	MMP19	4327	protein_coding
ENSG00000196465	655.372	2.05436	0.338257	6.07337	1.25e-09	4.34e-08	MYL6B	140465	protein_coding
ENSG00000110944	161.989	-2.12063	0.766806	-2.76554	0.00568295	0.0290979	IL23A	51561	protein_coding
ENSG00000166863	22.3297	7.54317	2.58822	2.91442	0.0035635	0.0201125	TAC3	6866	protein_coding
ENSG00000175189	13.5859	3.51242	1.57363	2.23205	0.025612	0.0930084	INHBC	3626	protein_coding
ENSG00000178498	106.084	-2.793	0.359032	-7.77926	7.29e-15	8.38e-13	DTX3	196403	protein_coding
ENSG00000139266	629.451	-2.059	0.428238	-4.80808	1.52e-06	2.82e-05	43899	92979	protein_coding
ENSG00000177990	11514.2	3.35959	0.821907	4.08755	4.36e-05	0.000519405	DPY19L2	283417	protein_coding
ENSG00000196935	1810.53	2.10879	0.930896	2.26533	0.0234923	0.0871239	SRGAP1	57522	protein_coding
ENSG00000174099	12491.4	3.50358	0.495507	7.0707	1.54e-12	9.85e-11	MSRB3	253827	protein_coding
ENSG00000127334	1829.03	-2.35791	0.501652	-4.7003	2.6e-06	4.49e-05	DYRK2	8445	protein_coding
ENSG00000111537	158.041	-3.50983	0.857591	-4.09267	4.26e-05	0.000510549	IFNG	3458	protein_coding
ENSG00000175183	125.106	5.40031	1.92211	2.80958	0.00496063	0.0261869	CSRP2	1466	protein_coding
ENSG00000067715	147.517	-2.8771	1.36067	-2.11448	0.0344746	0.115629	SYT1	6857	protein_coding
ENSG00000177425	561.734	-2.71049	0.544173	-4.98094	6.33e-07	1.27e-05	PAWR	5074	protein_coding
ENSG00000165805	10.0475	6.39542	2.88459	2.2171	0.0266165	0.0956116	C12orf50	160419	protein_coding
ENSG00000139329	6863.83	8.59192	1.89644	4.53056	5.88e-06	9.11e-05	LUM	4060	protein_coding
ENSG00000257242	2202.34	-2.14911	0.632841	-3.39598	0.000683844	0.00529456	C12orf79	256021	protein_coding
ENSG00000187510	129.01	-3.84957	0.515191	-7.47212	7.89e-14	6.73e-12	PLEKHG7	440107	protein_coding
ENSG00000259075	179.982	2.18544	1.06611	2.04992	0.0403719	0.129824	POC1B-GALNT4	100528030	protein_coding
ENSG00000179088	2328.49	-2.96936	0.634619	-4.67896	2.88e-06	4.92e-05	C12orf42	374470	protein_coding
ENSG00000111696	8497.83	2.59663	0.59735	4.34692	1.38e-05	0.000191974	NT5DC3	51559	protein_coding
ENSG00000151131	4298.67	2.31316	0.739057	3.12988	0.00174877	0.0114028	C12orf45	121053	protein_coding
ENSG00000075035	26.8079	-2.1839	1.09554	-1.99345	0.046212	0.143282	WSCD2	9671	protein_coding
ENSG00000174600	2125.78	-2.57159	0.835403	-3.07826	0.00208214	0.0130703	CMKLR1	1240	protein_coding
ENSG00000111275	5225.47	-2.16928	0.769017	-2.82085	0.0047897	0.0254388	ALDH2	217	protein_coding
ENSG00000089169	116.47	-2.71777	1.02821	-2.64321	0.00821229	0.0390696	RPH3A	22895	protein_coding
ENSG00000135144	404.855	-4.19602	0.489517	-8.57176	1.02e-17	2.09e-15	DTX1	1840	protein_coding
ENSG00000139410	2138.17	3.46064	0.601242	5.75583	8.62e-09	2.55e-07	SDSL	113675	protein_coding
ENSG00000135116	24.4135	-3.51679	0.892018	-3.94252	8.06e-05	0.000883378	HRK	8739	protein_coding
ENSG00000135127	3048.18	-2.64463	0.607463	-4.35357	1.34e-05	0.000187016	CCDC64	92558	protein_coding
ENSG00000135114	1398.66	-2.15582	0.573384	-3.75981	0.000170041	0.00165033	OASL	8638	protein_coding
ENSG00000158104	93.8105	3.24682	1.6425	1.97675	0.04807	0.147427	HPD	3242	protein_coding
ENSG00000158023	297.505	2.22629	0.454191	4.90165	9.5e-07	1.83e-05	WDR66	144406	protein_coding
ENSG00000139714	92.1057	-2.5942	0.86503	-2.99897	0.00270898	0.0162105	MORN3	283385	protein_coding
ENSG00000130787	963.07	-2.29285	0.381689	-6.00711	1.89e-09	6.27e-08	HIP1R	9026	protein_coding
ENSG00000178882	33.1363	4.11238	1.82341	2.25532	0.0241132	0.0887912	FAM101A	100533183	protein_coding
ENSG00000102678	48.2943	-3.41805	0.732696	-4.66503	3.09e-06	5.21e-05	FGF9	2254	protein_coding
ENSG00000151849	5788.93	2.54851	0.467283	5.45389	4.93e-08	1.25e-06	CENPJ	55835	protein_coding
ENSG00000132970	3902.8	-4.12439	1.42935	-2.8855	0.00390793	0.0216431	WASF3	10810	protein_coding
ENSG00000165556	14.0202	6.87761	1.59072	4.32358	1.54e-05	0.000210595	CDX2	1045	protein_coding
ENSG00000183463	233.835	10.9349	1.3925	7.85274	4.07e-15	5.06e-13	URAD	646625	protein_coding
ENSG00000120669	383.556	6.7629	0.907237	7.45439	9.03e-14	7.56e-12	SOHLH2	100526761	protein_coding
ENSG00000250709	1219.52	4.30406	1.01123	4.25626	2.08e-05	0.000275512	CCDC169-SOHLH2	100526761	protein_coding
ENSG00000242715	690.742	6.13887	1.08201	5.67356	1.4e-08	3.94e-07	CCDC169	728591	protein_coding
ENSG00000120664	899.654	3.13393	0.559689	5.59941	2.15e-08	5.84e-07	SPG20OS	NA	protein_coding
ENSG00000180440	17.3093	7.17907	2.41093	2.97772	0.00290398	0.0171249	SERTM1	400120	protein_coding
ENSG00000120693	107.774	3.91994	1.2939	3.02956	0.00244911	0.0149287	SMAD9	4093	protein_coding
ENSG00000133101	1418.06	5.05016	0.921609	5.47972	4.26e-08	1.09e-06	CCNA1	8900	protein_coding
ENSG00000150907	7275.27	-2.15713	0.620569	-3.47605	0.000508854	0.00414216	FOXO1	2308	protein_coding
ENSG00000133106	4129.5	-2.09769	0.675082	-3.10731	0.001888	0.0121274	EPSTI1	94240	protein_coding
ENSG00000139656	11.5541	6.59626	3.19547	2.06426	0.0389935	0.126563	SMIM2	79024	protein_coding
ENSG00000173988	650.438	2.04519	0.49886	4.09973	4.14e-05	0.000497797	LRRC63	220416	protein_coding
ENSG00000150510	339.405	4.69646	1.22259	3.84142	0.000122327	0.00125755	FAM124A	220108	protein_coding
ENSG00000123191	2454.3	2.21114	0.713147	3.10053	0.00193173	0.0123377	ATP7B	540	protein_coding
ENSG00000197168	171.522	10.4878	1.50847	6.95261	3.59e-12	2.07e-10	NEK5	341676	protein_coding
ENSG00000139734	3110.64	2.04996	0.458247	4.47349	7.7e-06	0.000115645	DIAPH3	81624	protein_coding
ENSG00000184226	20527.5	-2.97164	0.788732	-3.76762	0.000164812	0.00160467	PCDH9	5101	protein_coding
ENSG00000118922	50643.4	-3.82653	0.56921	-6.72252	1.79e-11	8.85e-10	KLF12	11278	protein_coding
ENSG00000136111	29493.2	-2.6922	0.47509	-5.6667	1.46e-08	4.09e-07	TBC1D4	9882	protein_coding
ENSG00000178695	7522.17	-2.03838	0.716832	-2.8436	0.00446067	0.0240208	KCTD12	115207	protein_coding
ENSG00000152192	169.929	4.81443	1.22318	3.93599	8.29e-05	0.000903019	POU4F1	5457	protein_coding
ENSG00000102471	5554.25	2.11348	0.912779	2.31544	0.020589	0.0789205	NDFIP2	54602	protein_coding
ENSG00000136158	1421.02	3.27155	0.601717	5.43702	5.42e-08	1.36e-06	SPRY2	10253	protein_coding
ENSG00000088387	23447.2	-3.34962	0.462721	-7.23897	4.52e-13	3.21e-11	DOCK9	23348	protein_coding
ENSG00000126217	138.95	-2.0902	0.724085	-2.88668	0.00389327	0.0215915	MCF2L	23263	protein_coding
ENSG00000185989	4455.77	-2.13154	0.310625	-6.86209	6.79e-12	3.69e-10	RASA3	22821	protein_coding
ENSG00000185271	159.175	3.76164	1.52952	2.45936	0.0139183	0.0589315	KLHL33	123103	protein_coding
ENSG00000182545	12.7195	6.73457	2.91939	2.30684	0.0210638	0.0803107	RNASE10	338879	protein_coding
ENSG00000214274	86.7461	-2.00679	0.809841	-2.478	0.013212	0.0566675	ANG	283	protein_coding
ENSG00000258818	200.712	-2.65269	0.615187	-4.31201	1.62e-05	0.000219869	RNASE4	6038	protein_coding
ENSG00000169397	111073	2.3815	0.96665	2.46366	0.0137526	0.0584408	RNASE3	6037	protein_coding
ENSG00000169385	5895.31	3.19734	0.824322	3.87875	0.000104994	0.00110327	RNASE2	6036	protein_coding
ENSG00000165804	1073.22	2.33208	0.421517	5.53258	3.16e-08	8.3e-07	ZNF219	51222	protein_coding
ENSG00000157227	1070.92	2.29571	0.951881	2.41177	0.0158754	0.0651377	MMP14	4323	protein_coding
ENSG00000155465	18324.3	-2.24439	0.867704	-2.58658	0.00969326	0.0445238	SLC7A7	9056	protein_coding
ENSG00000139880	545.378	2.08571	0.770297	2.70767	0.00677579	0.0334793	CDH24	64403	protein_coding
ENSG00000129474	86.7702	3.00219	0.824688	3.64039	0.000272223	0.0024546	AJUBA	84962	protein_coding
ENSG00000092096	52.0701	-3.61921	0.55298	-6.54492	5.95e-11	2.66e-09	SLC22A17	51310	protein_coding
ENSG00000166091	347.182	-6.14803	1.443	-4.2606	2.04e-05	0.000270754	CMTM5	116173	protein_coding
ENSG00000215277	90.4447	-5.43302	1.39804	-3.88617	0.000101838	0.00107481	C14orf164	100507650	protein_coding
ENSG00000136367	177.597	2.20243	0.603284	3.65074	0.000261487	0.00237368	ZFHX2	85446	protein_coding
ENSG00000186648	230.304	-2.4387	0.367242	-6.64058	3.12e-11	1.47e-09	LRRC16B	90668	protein_coding
ENSG00000205978	1009.21	4.50952	0.846472	5.32742	9.96e-08	2.37e-06	NYNRIN	57523	protein_coding
ENSG00000100450	3915.05	-4.58206	0.603717	-7.58975	3.21e-14	3.07e-12	GZMH	2999	protein_coding
ENSG00000100453	1534.99	-4.18283	0.666891	-6.27213	3.56e-10	1.38e-08	GZMB	3002	protein_coding
ENSG00000100448	22505.4	3.70417	1.02605	3.61013	0.000306049	0.00271311	CTSG	1511	protein_coding
ENSG00000129521	219.238	-4.78987	0.661036	-7.24601	4.29e-13	3.05e-11	EGLN3	112399	protein_coding
ENSG00000176435	21.125	6.30416	1.80478	3.49304	0.00047756	0.00393041	CLEC14A	161198	protein_coding
ENSG00000139915	752.853	5.03639	2.06774	2.4357	0.0148631	0.0619426	MDGA2	161357	protein_coding
ENSG00000186469	17637.3	-2.74453	0.855642	-3.20757	0.00133864	0.00920428	GNG2	54331	protein_coding
ENSG00000258928	2.93617	-3.95649	1.8502	-2.13841	0.0324836	0.110738	RP11-463J10.2	NA	protein_coding
ENSG00000131969	25.9037	2.75069	1.05622	2.60427	0.009207	0.0427334	ABHD12B	100616234	protein_coding
ENSG00000139970	24264.9	-5.33533	1.27966	-4.16932	3.06e-05	0.000384555	RTN1	6252	protein_coding
ENSG00000139971	567.372	4.39553	1.05641	4.16083	3.17e-05	0.000396704	C14orf37	145407	protein_coding
ENSG00000100625	2.72985	4.52149	1.77085	2.55329	0.0106711	0.0479433	SIX4	51804	protein_coding
ENSG00000027075	14343	-3.01875	0.470159	-6.42071	1.36e-10	5.68e-09	PRKCH	5583	protein_coding
ENSG00000182107	19.6046	-3.85506	0.714389	-5.3963	6.8e-08	1.68e-06	TMEM30B	161291	protein_coding
ENSG00000232774	335.358	-2.48314	0.628665	-3.94987	7.82e-05	0.000859484	RP11-47I22.3	NA	protein_coding
ENSG00000054654	48527.6	-3.44702	0.5887	-5.85532	4.76e-09	1.48e-07	SYNE2	23224	protein_coding
ENSG00000179841	102.157	-3.03546	0.923868	-3.2856	0.00101765	0.00734515	AKAP5	9495	protein_coding
ENSG00000185650	2012.78	-2.19602	0.409198	-5.36664	8.02e-08	1.95e-06	ZFP36L1	677	protein_coding
ENSG00000006432	557.338	-2.46185	0.566141	-4.34848	1.37e-05	0.000190778	MAP3K9	4293	protein_coding
ENSG00000182732	763.099	-4.88797	1.44664	-3.37884	0.000727918	0.00557282	RGS6	9628	protein_coding
ENSG00000259164	178.463	2.50498	1.0478	2.3907	0.0168164	0.0680371	RP11-463C8.4	NA	protein_coding
ENSG00000165548	352.361	-4.15884	1.41006	-2.94942	0.00318373	0.0184198	TMEM63C	57156	protein_coding
ENSG00000119715	15.4889	2.97084	1.32799	2.2371	0.0252797	0.0920088	ESRRB	2103	protein_coding
ENSG00000021645	30.9938	3.91185	1.42287	2.74926	0.00597297	0.0302766	NRXN3	9369	protein_coding
ENSG00000140030	2562.43	-2.51221	0.552531	-4.54672	5.45e-06	8.53e-05	GPR65	8477	protein_coding
ENSG00000165521	1953.56	-2.6742	0.436167	-6.13113	8.73e-10	3.11e-08	EML5	161436	protein_coding
ENSG00000119714	1015.1	-2.94042	0.497843	-5.90632	3.5e-09	1.1e-07	GPR68	8111	protein_coding
ENSG00000133962	397.098	-4.27844	0.514546	-8.31498	9.18e-17	1.58e-14	CATSPERB	79820	protein_coding
ENSG00000165929	33623.2	-4.30847	0.421365	-10.225	1.53e-24	1.25e-21	TC2N	123036	protein_coding
ENSG00000119698	200.154	-5.18359	1.83244	-2.82879	0.00467243	0.02493	PPP4R4	57718	protein_coding
ENSG00000197249	8587.67	-2.30144	0.788897	-2.91729	0.00353088	0.0199652	SERPINA1	5265	protein_coding
ENSG00000100721	366.745	-4.06261	0.562643	-7.22059	5.18e-13	3.65e-11	TCL1A	8115	protein_coding
ENSG00000246223	253.265	-3.64885	0.467413	-7.80647	5.88e-15	7.02e-13	C14orf64	NA	protein_coding
ENSG00000127152	38071.1	-4.11402	0.42485	-9.68346	3.55e-22	1.8e-19	BCL11B	64919	protein_coding
ENSG00000196405	6953.32	-2.81499	0.397238	-7.08642	1.38e-12	8.95e-11	EVL	51466	protein_coding
ENSG00000197119	3946.28	2.09227	0.408437	5.12263	3.01e-07	6.44e-06	SLC25A29	123096	protein_coding
ENSG00000166126	717.26	2.49974	0.721398	3.46514	0.000529955	0.00428108	AMN	81693	protein_coding
ENSG00000088808	1264.33	-2.7064	0.535519	-5.05379	4.33e-07	9.01e-06	PPP1R13B	23368	protein_coding
ENSG00000066735	182.535	2.37087	0.778336	3.04608	0.00231848	0.0142884	KIF26A	26153	protein_coding
ENSG00000185567	27.3618	2.32285	0.699377	3.32131	0.000895967	0.00661574	AHNAK2	113146	protein_coding
ENSG00000261739	148.753	2.78344	0.672832	4.1369	3.52e-05	0.000433948	GOLGA8S	653061	protein_coding
ENSG00000034053	1151.24	-3.56201	0.522095	-6.82252	8.95e-12	4.72e-10	APBA2	321	protein_coding
ENSG00000179938	195.314	2.69915	0.565927	4.76944	1.85e-06	3.34e-05	GOLGA8J	653073	protein_coding
ENSG00000261247	234.367	2.5373	0.675292	3.75735	0.000171725	0.0016638	GOLGA8T	653073	protein_coding
ENSG00000166664	2927.52	2.12988	0.625555	3.40478	0.000662168	0.00515023	CHRFAM7A	101930361	protein_coding
ENSG00000186399	2670.22	2.44096	0.584914	4.17319	3e-05	0.000379147	GOLGA8R	101059918	protein_coding
ENSG00000178115	1537.33	2.88687	0.568248	5.0803	3.77e-07	7.9e-06	GOLGA8Q	NA	protein_coding
ENSG00000169918	742.513	-3.30324	0.489497	-6.74824	1.5e-11	7.52e-10	OTUD7A	161725	protein_coding
ENSG00000248905	6011.38	-3.54377	0.702658	-5.04338	4.57e-07	9.44e-06	FMN1	342184	protein_coding
ENSG00000249931	1754.52	2.90164	0.9839	2.94912	0.00318684	0.0184346	GOLGA8K	653125	protein_coding
ENSG00000232653	3684.05	2.57356	0.687166	3.74517	0.00018027	0.00173077	GOLGA8N	643699	protein_coding
ENSG00000198826	1343.32	2.32442	0.492695	4.71776	2.38e-06	4.17e-05	ARHGAP11A	9824	protein_coding
ENSG00000175779	261.566	-3.44274	0.542107	-6.35067	2.14e-10	8.63e-09	C15orf53	400359	protein_coding
ENSG00000175746	200.824	-9.57883	1.40695	-6.80823	9.88e-12	5.17e-10	C15orf54	400360	protein_coding
ENSG00000172575	16156.8	-3.72046	0.522886	-7.11524	1.12e-12	7.42e-11	RASGRP1	10125	protein_coding
ENSG00000137801	9616.37	-3.21326	1.03005	-3.11951	0.0018115	0.0117204	THBS1	7057	protein_coding
ENSG00000230778	27.4028	3.43823	0.958381	3.58754	0.000333814	0.00292081	ANKRD63	100131244	protein_coding
ENSG00000051180	1472.25	2.17011	0.531142	4.08575	4.39e-05	0.000522652	RAD51	5888	protein_coding
ENSG00000128917	6.5313	5.77425	1.43549	4.02249	5.76e-05	0.0006601	DLL4	54567	protein_coding
ENSG00000137825	158.01	3.27584	0.893801	3.66507	0.000247271	0.0022654	ITPKA	3706	protein_coding
ENSG00000092445	53.3498	4.32907	0.664319	6.51655	7.19e-11	3.16e-09	TYRO3	7301	protein_coding
ENSG00000104147	4757.3	2.70118	0.589068	4.58552	4.53e-06	7.25e-05	OIP5	11339	protein_coding
ENSG00000137877	165.043	-2.21377	0.481216	-4.60036	4.22e-06	6.83e-05	SPTBN5	51332	protein_coding
ENSG00000104055	212.978	5.92569	1.64644	3.5991	0.000319321	0.00281373	TGM5	9333	protein_coding
ENSG00000137857	18.5718	-2.05971	0.871828	-2.36252	0.0181512	0.0719594	DUOX1	53905	protein_coding
ENSG00000104154	728.701	-3.85348	0.467609	-8.24082	1.71e-16	2.87e-14	SLC30A4	7782	protein_coding
ENSG00000137872	14.9301	5.79754	2.31638	2.50284	0.0123201	0.0536763	SEMA6D	80031	protein_coding
ENSG00000229474	1974.37	-2.08364	0.240095	-8.67838	4.01e-18	9.07e-16	PATL2	197135	protein_coding
ENSG00000166147	10066	2.35793	0.906845	2.60015	0.00931832	0.0431727	FBN1	2200	protein_coding
ENSG00000185634	94.0665	2.26631	0.948869	2.38843	0.0169205	0.0683354	SHC4	399694	protein_coding
ENSG00000140287	11921.6	2.25565	0.985883	2.28795	0.0221404	0.0833867	HDC	3067	protein_coding
ENSG00000104043	370391	2.60934	0.579335	4.50403	6.67e-06	0.000101883	ATP8B4	79895	protein_coding
ENSG00000140284	4211.34	2.70375	0.585379	4.6188	3.86e-06	6.3e-05	SLC27A2	11001	protein_coding
ENSG00000128833	2973.37	2.67009	0.829675	3.21824	0.00128982	0.00892694	MYO5C	55930	protein_coding
ENSG00000256061	54.4201	4.96738	1.48046	3.35529	0.000792814	0.00598529	DYX1C1	161582	protein_coding
ENSG00000138587	315.668	4.04586	0.757006	5.34456	9.06e-08	2.17e-06	MNS1	55329	protein_coding
ENSG00000263155	801.733	-5.22826	1.45938	-3.58252	0.000340295	0.00296826	MYZAP	100820829	protein_coding
ENSG00000137878	1383.43	-6.13177	0.983452	-6.23495	4.52e-10	1.71e-08	GCOM1	100820829	protein_coding
ENSG00000103569	32735.7	-2.0144	0.933952	-2.15685	0.0310172	0.107061	AQP9	366	protein_coding
ENSG00000166035	2961.25	-2.44953	1.19447	-2.05073	0.040293	0.129657	LIPC	3990	protein_coding
ENSG00000157456	3027.35	2.05592	0.66164	3.10731	0.00188799	0.0121274	CCNB2	9133	protein_coding
ENSG00000069667	7767.49	-4.03575	0.463906	-8.6995	3.33e-18	7.75e-16	RORA	6095	protein_coding
ENSG00000171914	2003.72	3.17822	0.734041	4.32975	1.49e-05	0.0002057	TLN2	83660	protein_coding
ENSG00000166803	1725.04	2.51268	0.539651	4.65612	3.22e-06	5.39e-05	KIAA0101	9768	protein_coding
ENSG00000188501	2.66766	4.4753	2.13753	2.09367	0.0362893	0.119995	LCTL	197021	protein_coding
ENSG00000137819	203.932	3.4423	0.938933	3.66618	0.000246203	0.00225845	PAQR5	54852	protein_coding
ENSG00000166173	78.6902	5.02666	2.37497	2.11651	0.0343014	0.115193	LARP6	55323	protein_coding
ENSG00000137821	403.23	2.05065	0.825021	2.48558	0.0129342	0.0557315	LRRC49	54839	protein_coding
ENSG00000129028	131.279	3.4902	1.28882	2.70807	0.00676763	0.0334586	THAP10	56906	protein_coding
ENSG00000175318	4.83484	3.60104	1.57441	2.28723	0.0221821	0.0834879	GRAMD2	196996	protein_coding
ENSG00000103855	119.978	5.74449	1.6428	3.49676	0.000470945	0.00388547	CD276	80381	protein_coding
ENSG00000173546	585.892	6.31133	1.41614	4.45671	8.32e-06	0.000124078	CSPG4	1464	protein_coding
ENSG00000140398	198.97	-2.02161	0.559223	-3.61503	0.000300318	0.00266722	NEIL1	693216	protein_coding
ENSG00000169752	6578.44	6.34643	0.89373	7.10105	1.24e-12	8.14e-11	NRG4	145957	protein_coding
ENSG00000166426	26.4098	7.78743	2.56074	3.04109	0.00235724	0.014492	CRABP1	1381	protein_coding
ENSG00000136378	137.67	6.05489	1.72628	3.50748	0.000452376	0.00375712	ADAMTS7	11173	protein_coding
ENSG00000103888	254.717	-2.40484	0.592798	-4.05676	4.98e-05	0.000582268	KIAA1199	57214	protein_coding
ENSG00000183496	531.271	3.91813	0.569953	6.87448	6.22e-12	3.41e-10	MEX3B	84206	protein_coding
ENSG00000156206	670.03	-2.84564	1.0449	-2.72335	0.00646236	0.0322333	C15orf26	161502	protein_coding
ENSG00000140511	1007.81	-2.69915	0.507099	-5.32273	1.02e-07	2.42e-06	HAPLN3	145864	protein_coding
ENSG00000166823	55.4579	2.14595	0.87284	2.45858	0.0139488	0.0590085	MESP1	55897	protein_coding
ENSG00000140527	71.2596	5.02135	1.00316	5.00552	5.57e-07	1.13e-05	WDR93	56964	protein_coding
ENSG00000140534	3909.85	2.35463	0.686299	3.4309	0.00060158	0.00475141	TICRR	90381	protein_coding
ENSG00000166813	242.023	2.81703	1.33642	2.10789	0.0350404	0.116933	KIF7	374654	protein_coding
ENSG00000185518	342.32	4.98019	1.29551	3.84419	0.000120951	0.00124644	SV2B	9899	protein_coding
ENSG00000182253	462.006	-3.48207	0.911658	-3.81949	0.000133728	0.00135287	SYNM	23336	protein_coding
ENSG00000154227	324.629	-2.2146	0.848795	-2.60911	0.0090777	0.0422555	CERS3	204219	protein_coding
ENSG00000140479	2553.39	-5.62562	0.851564	-6.60622	3.94e-11	1.81e-09	PCSK6	100507472	protein_coding
ENSG00000007384	228.648	5.07721	0.737405	6.88523	5.77e-12	3.19e-10	RHBDF1	64285	protein_coding
ENSG00000206177	7285.57	3.66342	1.20591	3.03789	0.00238237	0.0146278	HBM	3042	protein_coding
ENSG00000103202	2232.64	2.16666	0.447403	4.84274	1.28e-06	2.4e-05	NME4	4833	protein_coding
ENSG00000102854	248.046	4.12096	2.00983	2.0504	0.0403252	0.129711	MSLN	10232	protein_coding
ENSG00000116176	5.36505	5.46615	2.12969	2.56664	0.010269	0.0465402	TPSG1	25823	protein_coding
ENSG00000172236	506.32	5.89549	0.904235	6.51986	7.04e-11	3.1e-09	TPSAB1	7177	protein_coding
ENSG00000095917	49.8237	6.04265	1.07424	5.62507	1.85e-08	5.12e-07	TPSD1	23430	protein_coding
ENSG00000127585	125.736	-2.75352	0.47821	-5.75797	8.51e-09	2.52e-07	FBXL16	146330	protein_coding
ENSG00000131634	2195.49	-3.60561	0.697359	-5.17038	2.34e-07	5.1e-06	TMEM204	79652	protein_coding
ENSG00000206053	701.378	5.02881	1.10175	4.56438	5.01e-06	7.91e-05	HN1L	90861	protein_coding
ENSG00000127561	29.1018	-3.03069	1.03448	-2.92967	0.00339318	0.0193622	SYNGR3	9143	protein_coding
ENSG00000183971	561.551	4.00538	0.915097	4.377	1.2e-05	0.000170623	NPW	283869	protein_coding
ENSG00000162062	182.819	2.93873	0.421433	6.97319	3.1e-12	1.81e-10	C16orf59	80178	protein_coding
ENSG00000162078	343.158	2.1064	0.903768	2.33069	0.0197697	0.0766437	ZG16B	124220	protein_coding
ENSG00000008517	2513.64	-3.50875	0.48374	-7.25338	4.06e-13	2.9e-11	IL32	9235	protein_coding
ENSG00000118898	87.9044	2.57159	1.28716	1.99788	0.0457301	0.142277	PPL	5493	protein_coding
ENSG00000103184	2383.07	-7.96296	1.67978	-4.74048	2.13e-06	3.8e-05	SEC14L5	9717	protein_coding
ENSG00000184602	14744	-3.26875	0.46182	-7.07797	1.46e-12	9.44e-11	SNN	8303	protein_coding
ENSG00000156968	512.948	3.82624	1.18559	3.22728	0.00124974	0.00870801	MPV17L	255027	protein_coding
ENSG00000158486	13.3556	6.80555	2.90006	2.34669	0.0189407	0.0743804	DNAH3	55567	protein_coding
ENSG00000005187	5177.63	2.71321	0.805821	3.36701	0.000759878	0.00577548	ACSM3	6296	protein_coding
ENSG00000066813	15.6156	2.83978	0.916722	3.09775	0.00194994	0.0124257	ACSM2B	348158	protein_coding
ENSG00000005189	2580.1	2.74316	0.385724	7.11172	1.15e-12	7.58e-11	AC004381.6	81691	protein_coding
ENSG00000103316	20.3108	-2.81928	1.41769	-1.98865	0.0467399	0.144573	CRYM	1428	protein_coding
ENSG00000182601	47.7716	23.308	2.69834	8.63791	5.72e-18	1.24e-15	HS3ST4	9951	protein_coding
ENSG00000103522	2125.16	-2.63473	0.596514	-4.41688	1e-05	0.000145423	IL21R	50615	protein_coding
ENSG00000188322	537.826	-3.84145	0.512185	-7.50013	6.38e-14	5.56e-12	SBK1	388228	protein_coding
ENSG00000167371	9.11992	-2.78582	0.675033	-4.12694	3.68e-05	0.000450858	PRRT2	112476	protein_coding
ENSG00000177455	782.368	-2.6405	0.505467	-5.22388	1.75e-07	3.94e-06	CD19	930	protein_coding
ENSG00000213658	936.849	-2.66094	0.567232	-4.69109	2.72e-06	4.67e-05	LAT	27040	protein_coding
ENSG00000258150	10.5468	-2.15144	0.913464	-2.35526	0.0185098	0.0729947	RP11-345J4.3	NA	protein_coding
ENSG00000103485	2658.6	2.25576	0.38761	5.81967	5.9e-09	1.8e-07	QPRT	101929880	protein_coding
ENSG00000149927	136.094	3.67558	0.464623	7.91088	2.56e-15	3.3e-13	DOC2A	8448	protein_coding
ENSG00000149926	42.2068	3.84332	0.867044	4.43268	9.31e-06	0.000136695	FAM57B	100996332	protein_coding
ENSG00000180096	4159.41	-3.31344	0.381384	-8.68792	3.69e-18	8.51e-16	44075	1731	protein_coding
ENSG00000169957	259.666	2.08317	0.294749	7.06759	1.58e-12	1e-10	ZNF768	79724	protein_coding
ENSG00000258130	28.6618	-2.35783	0.94601	-2.4924	0.0126884	0.0549325	RP11-347C12.3	101929849	protein_coding
ENSG00000196118	384.848	2.43657	0.355265	6.85846	6.96e-12	3.77e-10	C16orf93	90835	protein_coding
ENSG00000099377	883.006	2.86285	0.932962	3.06856	0.00215096	0.0134272	HSD3B7	80270	protein_coding
ENSG00000176723	54.3192	2.9669	0.676006	4.38887	1.14e-05	0.000162528	ZNF843	283933	protein_coding
ENSG00000140682	72.5549	-2.33858	0.59487	-3.93125	8.45e-05	0.000919249	TGFB1I1	7041	protein_coding
ENSG00000166123	1046.65	2.09823	0.546887	3.83668	0.000124711	0.00127778	GPT2	84706	protein_coding
ENSG00000177508	184.955	4.65097	1.49801	3.10477	0.00190427	0.0122133	IRX3	79191	protein_coding
ENSG00000176842	169.325	10.469	2.16403	4.83774	1.31e-06	2.46e-05	IRX5	10265	protein_coding
ENSG00000087245	12454.8	6.42643	1.09692	5.85864	4.67e-09	1.45e-07	MMP2	4313	protein_coding
ENSG00000087258	127.556	-4.37028	0.727077	-6.01075	1.85e-09	6.17e-08	GNAO1	2775	protein_coding
ENSG00000205336	1344.08	-2.54526	0.600003	-4.24208	2.21e-05	0.000291562	GPR56	9289	protein_coding
ENSG00000102996	1088.33	2.77196	1.31246	2.11204	0.034683	0.116086	MMP15	4324	protein_coding
ENSG00000103021	230.291	2.83431	0.815239	3.47666	0.000507702	0.00413504	CCDC113	29070	protein_coding
ENSG00000172828	47.1733	2.72736	0.995428	2.73988	0.00614611	0.0309308	CES3	23491	protein_coding
ENSG00000140835	73.1874	9.25928	2.04552	4.5266	5.99e-06	9.26e-05	CHST4	10164	protein_coding
ENSG00000186187	7766.41	3.84081	0.587179	6.54112	6.11e-11	2.72e-09	ZNRF1	84937	protein_coding
ENSG00000171724	436.301	11.8342	2.20454	5.36811	7.96e-08	1.94e-06	VAT1L	57687	protein_coding
ENSG00000140873	191.532	10.6469	2.19814	4.84358	1.28e-06	2.39e-05	ADAMTS18	170692	protein_coding
ENSG00000178573	1523.66	-3.1828	0.469088	-6.78507	1.16e-11	5.91e-10	MAF	4094	protein_coding
ENSG00000184860	411.812	-4.24431	0.618469	-6.86261	6.76e-12	3.68e-10	SDR42E1	93517	protein_coding
ENSG00000131153	2029.38	2.34884	0.284611	8.25281	1.55e-16	2.61e-14	GINS2	51659	protein_coding
ENSG00000131152	100.034	24.3716	3.19373	7.63106	2.33e-14	2.32e-12	RP11-178L8.4	NA	protein_coding
ENSG00000167513	1927.45	2.56235	0.53831	4.75999	1.94e-06	3.48e-05	CDT1	81620	protein_coding
ENSG00000178773	271.14	3.51612	1.29042	2.72478	0.00643438	0.0321208	CPNE7	27132	protein_coding
ENSG00000015413	12.7691	4.04481	1.46817	2.755	0.00586929	0.0298618	DPEP1	1800	protein_coding
ENSG00000003249	28.581	-2.64953	0.659114	-4.01984	5.82e-05	0.000666205	DBNDD1	79007	protein_coding
ENSG00000177602	303.093	2.0911	0.443421	4.71583	2.41e-06	4.2e-05	GSG2	83903	protein_coding
ENSG00000183018	8527.79	4.05567	0.757559	5.35361	8.62e-08	2.07e-06	SPNS2	124976	protein_coding
ENSG00000182853	20.8845	-3.86701	0.904193	-4.27675	1.9e-05	0.000253437	VMO1	284013	protein_coding
ENSG00000161921	993.767	-2.1815	0.789751	-2.76226	0.00574027	0.0293207	CXCL16	58191	protein_coding
ENSG00000141497	84.7807	-2.32292	1.17151	-1.98284	0.0473857	0.14598	ZMYND15	84225	protein_coding
ENSG00000185245	305.065	-5.02039	0.727478	-6.90109	5.16e-12	2.89e-10	GP1BA	2811	protein_coding
ENSG00000182557	21419.1	3.15586	0.782129	4.03496	5.46e-05	0.000630475	SPNS3	201305	protein_coding
ENSG00000161929	8315.76	-2.01792	0.931512	-2.16628	0.0302895	0.105182	SCIMP	388325	protein_coding
ENSG00000174326	12.1688	-3.22544	0.826991	-3.90021	9.61e-05	0.0010226	SLC16A11	162515	protein_coding
ENSG00000141505	234.092	-2.73219	0.799266	-3.41837	0.000629972	0.00493859	ASGR1	432	protein_coding
ENSG00000167858	9.21987	6.27065	2.44738	2.56219	0.0104014	0.0470294	TEKT1	83659	protein_coding
ENSG00000108839	3187.7	-5.2045	0.858463	-6.06258	1.34e-09	4.62e-08	ALOX12	239	protein_coding
ENSG00000181856	24.7039	3.77254	1.26149	2.99055	0.00278472	0.0165462	SLC2A4	6517	protein_coding
ENSG00000174292	135.636	-3.35661	0.600323	-5.59134	2.25e-08	6.09e-07	TNK1	8711	protein_coding
ENSG00000183914	62.7056	-3.10718	1.2048	-2.57901	0.00990845	0.0452409	DNAH2	146754	protein_coding
ENSG00000248871	322.48	-5.3094	2.66316	-1.99365	0.0461906	0.143242	TNFSF12-TNFSF13	407977	protein_coding
ENSG00000166596	7.22285	5.92009	2.78561	2.12524	0.0335667	0.113329	WDR16	146845	protein_coding
ENSG00000154914	547.147	2.48783	0.367985	6.76068	1.37e-11	6.93e-10	USP43	124739	protein_coding
ENSG00000065320	3778.67	3.92893	0.780087	5.03653	4.74e-07	9.75e-06	NTN1	9423	protein_coding
ENSG00000240505	92.656	-2.36833	0.971154	-2.43868	0.014741	0.0615391	TNFRSF13B	23495	protein_coding
ENSG00000108551	142.164	2.53775	1.07627	2.3579	0.0183786	0.0726339	RASD1	51655	protein_coding
ENSG00000171916	128.169	-2.44528	0.51771	-4.72325	2.32e-06	4.08e-05	LGALS9C	654346	protein_coding
ENSG00000166482	130.396	4.50841	0.75929	5.93767	2.89e-09	9.24e-08	MFAP4	4239	protein_coding
ENSG00000142494	123.628	-2.27847	1.01398	-2.24707	0.0246358	0.0903438	SLC47A1	55244	protein_coding
ENSG00000108602	16.9889	7.15254	1.35817	5.26631	1.39e-07	3.2e-06	ALDH3A1	218	protein_coding
ENSG00000170298	289.202	-2.48316	0.935796	-2.65353	0.00796557	0.0380895	LGALS9B	284194	protein_coding
ENSG00000273171	2.53269	4.41272	2.09016	2.11119	0.0347558	0.116272	CTB-96E2.2	NA	protein_coding
ENSG00000198720	79.8495	2.14358	0.481994	4.44732	8.69e-06	0.000128712	ANKRD13B	124930	protein_coding
ENSG00000108576	870.427	-8.14619	1.06446	-7.65289	1.97e-14	2.01e-12	SLC6A4	6532	protein_coding
ENSG00000108702	35.0981	8.19959	1.66813	4.91545	8.86e-07	1.71e-05	CCL1	6346	protein_coding
ENSG00000108684	651.29	26.9358	3.19354	8.43446	3.33e-17	6.3e-15	ASIC2	40	protein_coding
ENSG00000166750	8822.97	-3.34822	0.539714	-6.20369	5.52e-10	2.05e-08	SLFN5	162394	protein_coding
ENSG00000205045	1250.8	-4.27179	0.803619	-5.3157	1.06e-07	2.51e-06	SLFN12L	100506736	protein_coding
ENSG00000236320	1246.82	-2.94553	0.823496	-3.57686	0.000347744	0.00302775	SLFN14	342618	protein_coding
ENSG00000271503	140110	-3.83959	0.545602	-7.03734	1.96e-12	1.22e-10	CCL5	6352	protein_coding
ENSG00000270379	107.037	-3.07524	0.554691	-5.54405	2.96e-08	7.84e-07	C17orf66	256957	protein_coding
ENSG00000161381	510.041	-3.68132	0.684521	-5.37795	7.53e-08	1.85e-06	PLXDC1	57125	protein_coding
ENSG00000141748	39.6762	4.13504	1.16697	3.5434	0.000395	0.00335845	ARL5C	390790	protein_coding
ENSG00000141736	740.352	-2.072	0.369952	-5.60073	2.13e-08	5.81e-07	ERBB2	2064	protein_coding
ENSG00000161405	60913	-3.65399	0.387387	-9.43241	4.01e-21	1.78e-18	IKZF3	22806	protein_coding
ENSG00000094804	1144.97	2.01986	0.454506	4.44407	8.83e-06	0.000130328	CDC6	990	protein_coding
ENSG00000126353	4982.78	-3.23791	0.490341	-6.60339	4.02e-11	1.84e-09	CCR7	1236	protein_coding
ENSG00000128422	47.7571	5.54094	1.83734	3.01574	0.00256352	0.0155026	KRT17	3872	protein_coding
ENSG00000089558	56.8414	2.46032	1.07661	2.28525	0.0222984	0.0837942	KCNH4	23415	protein_coding
ENSG00000187595	664.402	2.3507	0.666949	3.52456	0.000424192	0.00356257	ZNF385C	201181	protein_coding
ENSG00000068137	314.238	2.88821	0.827418	3.49063	0.000481892	0.00395821	PLEKHH3	79990	protein_coding
ENSG00000175832	44.3044	8.5351	2.18092	3.91353	9.1e-05	0.000976489	ETV4	2118	protein_coding
ENSG00000161682	80.7983	2.42409	0.566538	4.27878	1.88e-05	0.000251341	FAM171A2	284069	protein_coding
ENSG00000182963	8.50927	2.17572	1.02207	2.12874	0.0332757	0.112629	GJC1	10052	protein_coding
ENSG00000131094	27.5408	3.67482	1.81393	2.02589	0.0427765	0.135703	C1QL1	10882	protein_coding
ENSG00000186185	955.09	2.35825	0.744261	3.16857	0.00153189	0.0102201	KIF18B	146909	protein_coding
ENSG00000141293	4603.13	-3.77175	0.586628	-6.42955	1.28e-10	5.39e-09	SKAP1	8631	protein_coding
ENSG00000260027	825.963	4.61207	1.64663	2.80091	0.00509583	0.0267692	HOXB7	3217	protein_coding
ENSG00000120093	4958.13	4.90623	1.11371	4.40532	1.06e-05	0.000152416	HOXB3	3213	protein_coding
ENSG00000120075	188.316	8.262	2.30798	3.57976	0.000343916	0.00299751	HOXB5	3215	protein_coding
ENSG00000108511	945.516	11.7959	2.02666	5.82033	5.87e-09	1.79e-07	HOXB6	3216	protein_coding
ENSG00000170703	218.834	6.72628	1.81891	3.69797	0.000217331	0.00203087	TTLL6	284076	protein_coding
ENSG00000167083	262.072	-2.77002	0.882194	-3.13992	0.00168995	0.0110857	GNGT2	2793	protein_coding
ENSG00000108798	3418.5	-3.15107	0.606604	-5.19461	2.05e-07	4.53e-06	ABI3	51225	protein_coding
ENSG00000154920	322.671	2.10187	0.299571	7.01627	2.28e-12	1.39e-10	EME1	146956	protein_coding
ENSG00000136449	267.156	2.40633	0.513425	4.68682	2.77e-06	4.76e-05	MYCBPAP	84073	protein_coding
ENSG00000108924	69.9608	-2.87552	0.612629	-4.69374	2.68e-06	4.61e-05	HLF	3131	protein_coding
ENSG00000108960	23939.7	-4.44107	0.503923	-8.81299	1.22e-18	3.21e-16	MMD	23531	protein_coding
ENSG00000239672	1427.33	2.06428	0.389465	5.30031	1.16e-07	2.71e-06	NME1	4830	protein_coding
ENSG00000108387	40.1427	-3.37233	0.93248	-3.61652	0.000298595	0.00265473	44078	5414	protein_coding
ENSG00000175175	995.253	3.45545	1.56323	2.21046	0.0270734	0.0968946	PPM1E	22843	protein_coding
ENSG00000121053	4146.16	6.95446	1.50523	4.62021	3.83e-06	6.26e-05	EPX	8288	protein_coding
ENSG00000167419	195.345	6.38104	1.14693	5.56358	2.64e-08	7.08e-07	LPO	4025	protein_coding
ENSG00000005381	235691	3.30765	0.930353	3.55526	0.000377603	0.0032375	MPO	4353	protein_coding
ENSG00000011028	4134.1	3.41861	0.604499	5.65529	1.56e-08	4.35e-07	MRC2	9902	protein_coding
ENSG00000159640	98.3138	-2.11753	0.645806	-3.27889	0.00104215	0.00749308	ACE	1636	protein_coding
ENSG00000108370	639.223	-4.59401	0.487126	-9.43084	4.07e-21	1.78e-18	RGS9	8787	protein_coding
ENSG00000168646	765.389	-3.45608	0.653789	-5.28623	1.25e-07	2.9e-06	AXIN2	8313	protein_coding
ENSG00000266076	81.1735	-10.3683	1.81315	-5.71842	1.08e-08	3.12e-07	CTD-2535L24.2	NA	protein_coding
ENSG00000154217	4072.86	-2.46219	0.345347	-7.12963	1.01e-12	6.82e-11	PITPNC1	26207	protein_coding
ENSG00000141337	3934.47	-3.41809	0.438322	-7.79813	6.28e-15	7.42e-13	ARSG	22901	protein_coding
ENSG00000108932	437.791	-4.11184	0.461463	-8.91044	5.08e-19	1.44e-16	SLC16A6	9120	protein_coding
ENSG00000108950	411.131	-4.08529	1.07178	-3.81167	0.000138033	0.00139042	FAM20A	54757	protein_coding
ENSG00000108984	18779.1	-2.21192	0.343457	-6.44017	1.19e-10	5.09e-09	MAP2K6	5608	protein_coding
ENSG00000196169	210.678	-3.73719	0.986504	-3.78832	0.000151669	0.00150188	KIF19	124602	protein_coding
ENSG00000186407	5557.52	-3.01337	1.10396	-2.72959	0.0063413	0.031747	CD300E	342510	protein_coding
ENSG00000167861	128.192	-2.01658	0.830996	-2.4267	0.0152371	0.0631418	HID1	283987	protein_coding
ENSG00000177303	117.65	3.49481	0.696526	5.01749	5.24e-07	1.07e-05	CASKIN2	57513	protein_coding
ENSG00000204323	429.289	-2.82861	0.730842	-3.87034	0.000108683	0.00113671	SMIM5	643008	protein_coding
ENSG00000259120	37.0078	2.12314	0.834248	2.54497	0.0109286	0.0488915	SMIM6	100130933	protein_coding
ENSG00000132470	188.551	3.07966	1.37726	2.23608	0.0253466	0.0921837	ITGB4	3691	protein_coding
ENSG00000167880	229.329	3.2469	0.671188	4.83755	1.31e-06	2.46e-05	EVPL	2125	protein_coding
ENSG00000141576	3081.08	-2.96413	0.540499	-5.48406	4.16e-08	1.06e-06	RNF157	114804	protein_coding
ENSG00000161544	166.88	2.89859	1.32181	2.1929	0.0283147	0.100023	CYGB	114757	protein_coding
ENSG00000184640	3708.27	-3.05321	0.34133	-8.94503	3.72e-19	1.07e-16	44083	10801	protein_coding
ENSG00000173894	630.442	5.06835	0.759983	6.66903	2.58e-11	1.23e-09	CBX2	84733	protein_coding
ENSG00000141527	31.3999	-2.56848	1.30374	-1.97009	0.0488277	0.149194	CARD14	79092	protein_coding
ENSG00000181523	910.326	-2.49909	0.703927	-3.55021	0.000384919	0.00328518	SGSH	6448	protein_coding
ENSG00000181045	1855.36	-3.16847	0.56539	-5.60404	2.09e-08	5.72e-07	SLC26A11	284129	protein_coding
ENSG00000185332	37.7231	5.87954	1.79829	3.26951	0.00107732	0.00769504	TMEM105	284186	protein_coding
ENSG00000266074	4812.99	4.70121	0.547376	8.58863	8.8e-18	1.84e-15	BAHCC1	NA	protein_coding
ENSG00000182676	227.867	4.06973	0.524526	7.75887	8.57e-15	9.61e-13	PPP1R27	116729	protein_coding
ENSG00000185269	57.6713	8.91545	1.57603	5.6569	1.54e-08	4.31e-07	NOTUM	147111	protein_coding
ENSG00000183010	426.268	3.56684	0.397041	8.98356	2.62e-19	7.95e-17	PYCR1	5831	protein_coding
ENSG00000169750	106.023	2.3823	0.565855	4.21008	2.55e-05	0.000329904	RAC3	5881	protein_coding
ENSG00000173762	479.954	-2.76045	0.513771	-5.37291	7.75e-08	1.89e-06	CD7	924	protein_coding
ENSG00000141574	4304.96	-2.85419	0.752854	-3.79115	0.000149951	0.00148749	SECTM1	6398	protein_coding
ENSG00000176912	176.106	2.58686	0.839905	3.07994	0.00207041	0.013004	C18orf56	494514	protein_coding
ENSG00000176890	6722.98	2.26167	0.561343	4.02904	5.6e-05	0.000644622	TYMS	7298	protein_coding
ENSG00000082397	1326.51	-4.07806	0.8977	-4.54279	5.55e-06	8.65e-05	EPB41L3	23136	protein_coding
ENSG00000154655	1521.06	-2.744	0.715368	-3.83578	0.000125164	0.00128085	L3MBTL4	91133	protein_coding
ENSG00000173482	2339.36	-2.19839	1.0336	-2.12693	0.0334263	0.112968	PTPRM	5797	protein_coding
ENSG00000168502	839.247	2.86203	0.849364	3.36962	0.000752725	0.00572629	SOGA2	23255	protein_coding
ENSG00000154864	11324.7	7.79124	1.36697	5.69964	1.2e-08	3.44e-07	PIEZO2	63895	protein_coding
ENSG00000141404	743.9	-3.18992	0.600521	-5.31191	1.08e-07	2.55e-06	GNAL	2774	protein_coding
ENSG00000141391	504.372	3.05687	0.707819	4.31872	1.57e-05	0.000214332	SLMO1	10650	protein_coding
ENSG00000134508	575.053	2.53828	0.963369	2.63479	0.00841881	0.0398215	CABLES1	91768	protein_coding
ENSG00000198795	5881.77	5.37648	1.13536	4.73547	2.19e-06	3.88e-05	ZNF521	25925	protein_coding
ENSG00000170558	332.613	4.11615	1.86454	2.20759	0.0272726	0.0973799	CDH2	1000	protein_coding
ENSG00000134765	463.06	-4.81838	0.647866	-7.43731	1.03e-13	8.51e-12	DSC1	1823	protein_coding
ENSG00000134769	657.623	2.67116	1.15039	2.32196	0.0202353	0.0779588	DTNA	1837	protein_coding
ENSG00000197705	1064.08	-3.53027	0.528557	-6.67908	2.4e-11	1.16e-09	KLHL14	57565	protein_coding
ENSG00000228835	14.0285	-5.15522	1.24936	-4.12627	3.69e-05	0.000452011	AC012123.1	NA	protein_coding
ENSG00000152217	3933.89	-2.64574	0.650707	-4.06594	4.78e-05	0.000563524	SETBP1	26040	protein_coding
ENSG00000101665	1162.75	-2.95163	0.511978	-5.76516	8.16e-09	2.42e-07	SMAD7	4092	protein_coding
ENSG00000041353	20968.7	-2.6159	0.895024	-2.92272	0.00346992	0.0196833	RAB27B	5874	protein_coding
ENSG00000198796	183.665	-2.71231	1.18004	-2.29849	0.0215341	0.0816327	ALPK2	115701	protein_coding
ENSG00000074657	1565.3	-2.63083	0.705787	-3.72752	0.000193374	0.00184019	ZNF532	55205	protein_coding
ENSG00000206052	549.547	-4.57298	1.66951	-2.73912	0.00616043	0.0309936	DOK6	220164	protein_coding
ENSG00000150637	6876.83	-4.36992	0.517617	-8.44238	3.11e-17	5.95e-15	CD226	10666	protein_coding
ENSG00000166342	110.9	-2.89771	0.865392	-3.34843	0.000812706	0.00610535	NETO1	81832	protein_coding
ENSG00000267127	14.662	2.25678	0.809052	2.78941	0.00528039	0.0275028	RP11-795F19.5	NA	protein_coding
ENSG00000197540	4529.39	-3.76175	0.557963	-6.74193	1.56e-11	7.81e-10	GZMM	3004	protein_coding
ENSG00000099864	450.095	2.52284	0.959942	2.62812	0.00858589	0.0404357	PALM	5064	protein_coding
ENSG00000099812	4.7708	5.32088	2.25659	2.35792	0.0183774	0.0726339	MISP	126353	protein_coding
ENSG00000185198	67733.4	6.14348	0.526912	11.6594	2.05e-31	5.77e-28	PRSS57	400668	protein_coding
ENSG00000196415	22612.5	3.42606	1.04448	3.28015	0.00103753	0.00746461	PRTN3	5657	protein_coding
ENSG00000129951	6154.76	5.29028	0.860776	6.14595	7.95e-10	2.87e-08	LPPR3	79948	protein_coding
ENSG00000172232	50274.7	3.91776	0.802885	4.8796	1.06e-06	2.03e-05	AZU1	566	protein_coding
ENSG00000197561	98728.4	2.44821	1.0071	2.43095	0.0150592	0.0625667	ELANE	1991	protein_coding
ENSG00000197766	48632.7	2.83794	0.546632	5.19168	2.08e-07	4.59e-06	CFD	1675	protein_coding
ENSG00000205922	15.0898	21.8081	3.19501	6.82567	8.75e-12	4.65e-10	ONECUT3	390874	protein_coding
ENSG00000130270	1784.17	2.10785	0.619241	3.40393	0.000664245	0.00516161	ATP8B3	148229	protein_coding
ENSG00000176619	3001.8	2.04065	0.343306	5.94412	2.78e-09	8.92e-08	LMNB2	84823	protein_coding
ENSG00000065717	107.787	-3.41449	0.728114	-4.6895	2.74e-06	4.7e-05	TLE2	7089	protein_coding
ENSG00000105289	70.6535	-4.77208	1.21857	-3.91611	9e-05	0.000969485	TJP3	27134	protein_coding
ENSG00000095932	1550.78	4.78929	0.746935	6.41192	1.44e-10	5.98e-09	C19orf77	284422	protein_coding
ENSG00000156413	15.1465	6.98888	1.37015	5.10082	3.38e-07	7.16e-06	FUT6	2528	protein_coding
ENSG00000104833	23.1831	-2.1352	0.723449	-2.95142	0.00316321	0.0183262	TUBB4A	10382	protein_coding
ENSG00000125726	12.98	-2.8374	1.07684	-2.63494	0.00841513	0.0398122	CD70	970	protein_coding
ENSG00000130545	10.0571	-4.10797	1.22818	-3.34477	0.000823523	0.00617205	CRB3	92359	protein_coding
ENSG00000125731	486.591	-3.23252	0.313191	-10.3212	5.65e-25	5.59e-22	SH2D3A	10045	protein_coding
ENSG00000104921	1385.65	-2.11004	0.877565	-2.40442	0.0161981	0.0661635	FCER2	2208	protein_coding
ENSG00000178531	7.83858	4.27061	1.38327	3.08732	0.00201967	0.0127561	CTXN1	404217	protein_coding
ENSG00000131142	36.584	23.0093	3.02462	7.60734	2.8e-14	2.72e-12	CCL25	6370	protein_coding
ENSG00000099785	6365.6	-2.31036	0.38363	-6.02238	1.72e-09	5.78e-08	43892	51257	protein_coding
ENSG00000142303	1391.61	-2.05782	0.79601	-2.58517	0.00973307	0.0446305	ADAMTS10	81794	protein_coding
ENSG00000181143	35.3246	-2.46767	0.939114	-2.62765	0.00859762	0.0404853	MUC16	94025	protein_coding
ENSG00000188629	338.398	2.74381	1.00902	2.7193	0.00654211	0.0325539	ZNF177	100529215	protein_coding
ENSG00000080573	399.816	-3.67697	1.1247	-3.26929	0.00107819	0.0076996	COL5A3	50509	protein_coding
ENSG00000105088	797.856	-2.41623	1.10382	-2.18897	0.0285988	0.100745	OLFM2	93145	protein_coding
ENSG00000180739	714.601	-4.39169	0.548453	-8.00741	1.17e-15	1.61e-13	S1PR5	53637	protein_coding
ENSG00000197256	1062.46	2.76451	0.401346	6.88811	5.65e-12	3.14e-10	KANK2	25959	protein_coding
ENSG00000130158	434.447	4.27714	1.07287	3.98665	6.7e-05	0.000752296	DOCK6	57572	protein_coding
ENSG00000198429	5470.45	2.73195	0.406633	6.71848	1.84e-11	9.05e-10	ZNF69	7620	protein_coding
ENSG00000257446	103.324	3.57833	0.624831	5.72688	1.02e-08	2.98e-07	ZNF878	729747	protein_coding
ENSG00000214189	452.025	3.11785	0.664018	4.69543	2.66e-06	4.59e-05	ZNF788	NA	protein_coding
ENSG00000105610	252.998	3.14039	0.987853	3.179	0.00147783	0.00995141	KLF1	10661	protein_coding
ENSG00000179284	13.8221	6.8559	1.76211	3.89074	9.99e-05	0.00105773	DAND5	199699	protein_coding
ENSG00000008441	1522.03	2.1555	0.489665	4.40199	1.07e-05	0.00015444	NFIX	4784	protein_coding
ENSG00000187556	8.86185	2.67039	1.04156	2.56384	0.0103523	0.0468796	NANOS3	342977	protein_coding
ENSG00000160951	43.2525	3.76896	0.7669	4.91453	8.9e-07	1.72e-05	PTGER1	5731	protein_coding
ENSG00000074181	316.246	2.3844	0.868708	2.74476	0.00605545	0.0305842	NOTCH3	4854	protein_coding
ENSG00000186115	348.134	2.64797	1.25299	2.11332	0.0345731	0.115775	CYP4F2	8529	protein_coding
ENSG00000127533	45.8805	-3.13507	1.03521	-3.02844	0.00245824	0.0149627	F2RL3	9002	protein_coding
ENSG00000160111	1342.47	-2.14876	0.828784	-2.59267	0.00952347	0.0439256	CPAMD8	27151	protein_coding
ENSG00000188051	38.102	23.0734	3.15728	7.30801	2.71e-13	2.04e-11	TMEM221	100130519	protein_coding
ENSG00000160113	2780.08	2.31808	0.321886	7.20157	5.95e-13	4.16e-11	NR2F6	2063	protein_coding
ENSG00000160117	245.364	2.02095	0.457347	4.41886	9.92e-06	0.000144347	ANKLE1	126549	protein_coding
ENSG00000130513	241.071	4.492	1.33701	3.35974	0.000780167	0.00590305	GDF15	9518	protein_coding
ENSG00000223802	165.798	25.0675	2.83438	8.84411	9.23e-19	2.55e-16	CERS1	10715	protein_coding
ENSG00000130283	82.9764	3.94246	1.51123	2.60877	0.0090869	0.0422925	GDF1	2657	protein_coding
ENSG00000268193	77.785	24.0442	3.1938	7.52842	5.14e-14	4.69e-12	AC002985.3	NA	protein_coding
ENSG00000051128	5585.41	2.46028	0.718092	3.42613	0.000612247	0.00482321	HOMER3	9454	protein_coding
ENSG00000160161	364.049	3.41547	0.847519	4.02997	5.58e-05	0.000642298	CILP2	148113	protein_coding
ENSG00000105717	1515.96	-3.41511	0.781617	-4.36929	1.25e-05	0.000176019	PBX4	80714	protein_coding
ENSG00000160321	180.899	-3.73832	0.928038	-4.02819	5.62e-05	0.000646274	ZNF208	7757	protein_coding
ENSG00000183850	272.062	2.68678	0.631846	4.25228	2.12e-05	0.000280021	ZNF730	100129543	protein_coding
ENSG00000166289	396.412	-2.68	0.350381	-7.64881	2.03e-14	2.06e-12	PLEKHF1	79156	protein_coding
ENSG00000126266	2.32106	-3.25669	1.15114	-2.8291	0.00466793	0.0249139	FFAR1	2864	protein_coding
ENSG00000012124	1378.92	-3.12132	0.329615	-9.46958	2.81e-21	1.28e-18	CD22	933	protein_coding
ENSG00000171817	1176.72	-2.29808	0.395588	-5.80927	6.27e-09	1.9e-07	ZNF540	163255	protein_coding
ENSG00000267748	168.363	-2.67153	1.03788	-2.57401	0.0100528	0.0457572	CTB-102L5.4	NA	protein_coding
ENSG00000167644	102.979	-6.29318	1.14369	-5.50252	3.74e-08	9.68e-07	C19orf33	64073	protein_coding
ENSG00000105205	99523.2	3.00868	0.936085	3.21412	0.00130847	0.0090356	CLC	1178	protein_coding
ENSG00000105369	1442.92	-3.31549	0.308328	-10.7531	5.73e-27	8.04e-24	CD79A	973	protein_coding
ENSG00000105737	2217.2	4.12402	0.703768	5.85991	4.63e-09	1.44e-07	GRIK5	2901	protein_coding
ENSG00000159905	408.588	2.06677	0.401375	5.14923	2.62e-07	5.66e-06	ZNF221	7638	protein_coding
ENSG00000187244	48.3561	6.08201	1.25085	4.86232	1.16e-06	2.2e-05	BCAM	4059	protein_coding
ENSG00000130203	124.906	4.62792	1.14337	4.04762	5.17e-05	0.000603005	APOE	348	protein_coding
ENSG00000130208	162.54	5.47135	1.53248	3.57025	0.000356638	0.00309001	APOC1	341	protein_coding
ENSG00000224916	6.7404	5.81846	2.07789	2.80017	0.00510759	0.0267975	APOC4-APOC2	346	protein_coding
ENSG00000234906	158.248	10.3717	1.63639	6.33817	2.33e-10	9.29e-09	APOC2	344	protein_coding
ENSG00000104879	373.005	4.504	1.1619	3.8764	0.000106015	0.00111226	CKM	1158	protein_coding
ENSG00000130751	131.065	3.10472	0.863497	3.59551	0.000323753	0.00284312	NPAS1	4861	protein_coding
ENSG00000105507	582.953	-10.689	1.7357	-6.15835	7.35e-10	2.67e-08	CABP5	56344	protein_coding
ENSG00000178150	85.3214	2.23029	1.0238	2.17845	0.0293724	0.102764	ZNF114	163071	protein_coding
ENSG00000142235	115.879	-2.11163	0.58593	-3.6039	0.000313477	0.00276658	LMTK3	114783	protein_coding
ENSG00000063180	87.7745	-2.12497	0.913667	-2.32576	0.0200313	0.0773818	CA11	770	protein_coding
ENSG00000174951	33.692	4.00018	1.14382	3.49721	0.000470152	0.00388178	FUT1	2523	protein_coding
ENSG00000126458	1111.42	-2.00524	0.575253	-3.48585	0.000490581	0.00401795	RRAS	6237	protein_coding
ENSG00000090554	975.732	-2.77941	0.395885	-7.02075	2.21e-12	1.35e-10	FLT3LG	2323	protein_coding
ENSG00000161681	799.964	4.38296	1.16215	3.77141	0.000162326	0.0015855	SHANK1	50944	protein_coding
ENSG00000105472	12889.6	4.75168	0.638642	7.44029	1e-13	8.37e-12	CLEC11A	6320	protein_coding
ENSG00000142513	291.508	2.20691	0.314723	7.01224	2.35e-12	1.42e-10	ACPT	93650	protein_coding
ENSG00000269403	53.3525	23.5296	3.08292	7.63224	2.31e-14	2.31e-12	CTD-2616J11.11	NA	protein_coding
ENSG00000105374	6194.62	-2.42464	0.563927	-4.29956	1.71e-05	0.000231193	NKG7	4818	protein_coding
ENSG00000254521	3272.15	4.2125	0.828558	5.08414	3.69e-07	7.76e-06	SIGLEC12	89858	protein_coding
ENSG00000254415	728.167	-2.05377	0.710192	-2.89185	0.00382981	0.021312	SIGLEC14	100049587	protein_coding
ENSG00000204577	1493.24	-2.16295	0.777057	-2.78352	0.00537732	0.0278715	LILRB3	101929809	protein_coding
ENSG00000187116	9395.46	-2.3531	0.832937	-2.82506	0.0047271	0.0251579	LILRA5	353514	protein_coding
ENSG00000167618	326.451	-2.14748	0.396108	-5.42144	5.91e-08	1.47e-06	LAIR2	3904	protein_coding
ENSG00000104970	92.891	-3.14493	0.478965	-6.56608	5.17e-11	2.32e-09	KIR3DX1	NA	protein_coding
ENSG00000243772	510.214	-4.8145	1.3657	-3.5253	0.000423011	0.00355354	KIR2DL3	100653050	protein_coding
ENSG00000167633	117.005	-3.50292	0.802978	-4.3624	1.29e-05	0.000180816	KIR3DL1	3812	protein_coding
ENSG00000240403	306.644	-5.22477	0.683134	-7.64824	2.04e-14	2.06e-12	KIR3DL2	727787	protein_coding
ENSG00000189013	93.246	-2.78014	1.07766	-2.5798	0.00988577	0.045159	KIR2DL4	3805	protein_coding
ENSG00000104972	2834.06	-2.36888	0.814812	-2.90727	0.00364599	0.0204854	LILRB1	10859	protein_coding
ENSG00000189430	533.135	-3.37513	0.497023	-6.79068	1.12e-11	5.7e-10	NCR1	9437	protein_coding
ENSG00000167634	40.0203	-4.73757	1.76319	-2.68693	0.00721116	0.0351509	NLRP7	199713	protein_coding
ENSG00000187902	46.8276	5.9919	2.29123	2.61515	0.00891896	0.0416895	SHISA7	101928843	protein_coding
ENSG00000179954	39.6137	2.52587	1.02629	2.46118	0.0138482	0.0586716	SSC5D	284297	protein_coding
ENSG00000179873	73.7428	4.68897	2.27577	2.06039	0.0393617	0.127476	NLRP11	204801	protein_coding
ENSG00000198046	305.133	3.3932	1.16183	2.92055	0.00349409	0.0197965	ZNF667	63934	protein_coding
ENSG00000268182	77.1778	2.2865	1.05757	2.16204	0.0306154	0.106022	SMIM17	147670	protein_coding
ENSG00000127903	36.5914	-2.65798	0.695182	-3.82343	0.000131607	0.00133582	ZNF835	90485	protein_coding
ENSG00000198300	13.8591	-3.64435	1.74104	-2.09321	0.0363309	0.120097	PEG3	5178	protein_coding
ENSG00000268533	1066.61	2.71427	0.896573	3.02739	0.00246678	0.015004	AC004076.7	NA	protein_coding
ENSG00000178201	35.4233	2.08375	0.589909	3.53232	0.000411932	0.00347957	VN1R1	57191	protein_coding
ENSG00000172554	216.847	-3.93673	0.869781	-4.52612	6.01e-06	9.28e-05	SNTG2	54221	protein_coding
ENSG00000134317	146.763	-2.20581	1.00402	-2.19697	0.0280224	0.099297	GRHL1	29841	protein_coding
ENSG00000151693	20024.1	-2.30037	0.643788	-3.57317	0.00035268	0.00306518	ASAP2	8853	protein_coding
ENSG00000071575	7364.06	-2.78195	0.481924	-5.7726	7.81e-09	2.33e-07	TRIB2	28951	protein_coding
ENSG00000134323	3909.1	5.99675	0.98036	6.11688	9.54e-10	3.36e-08	MYCN	4613	protein_coding
ENSG00000218819	80.5218	-4.25139	1.11732	-3.80498	0.000141817	0.00142146	TDRD15	NA	protein_coding
ENSG00000119782	361.647	-2.25715	0.795005	-2.83916	0.00452317	0.0242682	FKBP1B	2281	protein_coding
ENSG00000084710	14.0701	2.10863	0.857717	2.45842	0.0139549	0.0590109	EFR3B	22979	protein_coding
ENSG00000138080	290.588	2.1173	1.04409	2.02789	0.0425714	0.135308	EMILIN1	11117	protein_coding
ENSG00000115226	2.71532	4.47695	2.24218	1.99669	0.0458587	0.142528	FNDC4	64838	protein_coding
ENSG00000221843	7.24674	5.90209	1.03305	5.71326	1.11e-08	3.2e-07	C2orf16	84226	protein_coding
ENSG00000213626	37674	-2.46843	0.493302	-5.0039	5.62e-07	1.14e-05	LBH	81606	protein_coding
ENSG00000013016	9311.55	-2.96392	0.357282	-8.29573	1.08e-16	1.84e-14	EHD3	30845	protein_coding
ENSG00000152689	9649.55	2.59244	0.750213	3.4556	0.00054907	0.0044101	RASGRP3	25780	protein_coding
ENSG00000138061	4311.15	-2.81666	0.792776	-3.55291	0.000380989	0.00325659	CYP1B1	1545	protein_coding
ENSG00000152154	32.8861	4.85068	1.29222	3.75377	0.000174198	0.00168291	TMEM178A	130733	protein_coding
ENSG00000183023	5584.14	-2.44	0.831213	-2.93547	0.00333038	0.0190847	SLC8A1	6546	protein_coding
ENSG00000119888	638.028	4.76345	1.67776	2.83917	0.00452315	0.0242682	EPCAM	4072	protein_coding
ENSG00000214595	1319.09	-2.53037	0.464756	-5.44451	5.19e-08	1.31e-06	EML6	400954	protein_coding
ENSG00000119862	1743.59	-3.85868	0.711779	-5.42117	5.92e-08	1.48e-06	LGALSL	29094	protein_coding
ENSG00000143995	11029.1	2.66542	0.957359	2.78414	0.00536693	0.0278416	MEIS1	4211	protein_coding
ENSG00000135631	2847.31	-2.16178	0.980128	-2.20561	0.0274116	0.097711	RAB11FIP5	26056	protein_coding
ENSG00000114993	195.578	2.54705	0.708829	3.59332	0.000326495	0.00286495	RTKN	6242	protein_coding
ENSG00000186854	4177.06	-2.66215	0.364456	-7.30444	2.78e-13	2.07e-11	TRABD2A	129293	protein_coding
ENSG00000168899	113.607	-2.19625	0.724956	-3.0295	0.00244961	0.014929	VAMP5	10791	protein_coding
ENSG00000115523	16283.7	-4.84485	0.511907	-9.46433	2.95e-21	1.33e-18	GNLY	10578	protein_coding
ENSG00000153563	9509.55	-3.92304	0.517934	-7.5744	3.61e-14	3.39e-12	CD8A	925	protein_coding
ENSG00000172116	2402.88	-3.90414	0.584625	-6.67803	2.42e-11	1.17e-09	CD8B	100996919	protein_coding
ENSG00000187627	797.243	-2.29486	0.845833	-2.71314	0.00666486	0.0330427	RGPD1	400966	protein_coding
ENSG00000185304	1942.32	-2.51982	1.0351	-2.43437	0.0149177	0.0621167	RGPD2	729857	protein_coding
ENSG00000172005	3598.74	-4.17212	0.496407	-8.40464	4.29e-17	7.9e-15	MAL	4118	protein_coding
ENSG00000186281	125.122	-2.8314	0.947021	-2.98979	0.00279165	0.0165727	GPAT2	150763	protein_coding
ENSG00000158050	3095.97	-2.37215	0.661389	-3.58661	0.000335003	0.00292893	DUSP2	1844	protein_coding
ENSG00000115085	5732.18	-3.68904	0.451431	-8.17188	3.04e-16	4.78e-14	ZAP70	7535	protein_coding
ENSG00000196460	2559.52	5.98595	0.707741	8.45783	2.72e-17	5.27e-15	RFX8	731220	protein_coding
ENSG00000170485	28.9674	-3.38208	1.23136	-2.74663	0.00602111	0.0304473	NPAS2	4862	protein_coding
ENSG00000115602	3073.43	3.36971	0.907026	3.71511	0.000203111	0.00191446	IL1RL1	9173	protein_coding
ENSG00000115607	10288.1	-2.02126	0.959794	-2.10593	0.0352103	0.117326	IL18RAP	8807	protein_coding
ENSG00000144057	56.2913	-3.19943	1.56164	-2.04877	0.0404849	0.1301	ST6GAL2	84620	protein_coding
ENSG00000135960	538.748	-3.87046	0.569274	-6.79895	1.05e-11	5.44e-10	EDAR	10913	protein_coding
ENSG00000256671	593.118	-2.02684	0.796156	-2.54578	0.0109033	0.0488038	LIMS3L	100288695	protein_coding
ENSG00000198075	240.689	3.31619	0.810151	4.0933	4.25e-05	0.000509346	SULT1C4	27233	protein_coding
ENSG00000169756	6622.73	-2.26966	0.431464	-5.26038	1.44e-07	3.3e-06	LIMS1	100288695	protein_coding
ENSG00000144152	163.199	-3.09802	0.517077	-5.9914	2.08e-09	6.82e-08	FBLN7	129804	protein_coding
ENSG00000144130	54.4018	-3.55005	1.55799	-2.27861	0.0226905	0.084789	NT5DC4	284958	protein_coding
ENSG00000115008	98.2561	-4.06871	1.53953	-2.64283	0.00822172	0.0390979	IL1A	3552	protein_coding
ENSG00000171227	10.8469	3.19212	0.915953	3.48503	0.000492089	0.00402477	TMEM37	140738	protein_coding
ENSG00000074047	12.4681	19.8986	3.19533	6.22741	4.74e-10	1.79e-08	GLI2	2736	protein_coding
ENSG00000072163	56.8598	-2.02774	0.601153	-3.37308	0.000743333	0.0056633	LIMS2	55679	protein_coding
ENSG00000115850	191.183	5.31679	1.55534	3.4184	0.000629902	0.00493859	LCT	3938	protein_coding
ENSG00000168280	1677.61	-3.15813	0.499304	-6.32506	2.53e-10	1e-08	KIF5C	3800	protein_coding
ENSG00000150556	232.689	2.76454	1.28721	2.1477	0.0317379	0.108935	LYPD6B	130576	protein_coding
ENSG00000187123	17.0006	4.24177	2.01291	2.10728	0.0350936	0.117065	LYPD6	130574	protein_coding
ENSG00000121989	3719.55	-4.17078	0.592735	-7.0365	1.97e-12	1.22e-10	ACVR2A	92	protein_coding
ENSG00000182389	3444.84	2.80054	0.750958	3.72929	0.000192023	0.0018294	CACNB4	785	protein_coding
ENSG00000157827	13386.4	-2.16163	0.389561	-5.54889	2.87e-08	7.65e-07	FMNL2	114793	protein_coding
ENSG00000136541	570.522	-2.56333	0.42606	-6.01636	1.78e-09	5.99e-08	ERMN	57471	protein_coding
ENSG00000123612	1305.44	-3.35385	0.760552	-4.40976	1.03e-05	0.000149769	ACVR1C	130399	protein_coding
ENSG00000115183	3933.82	2.85649	0.756765	3.7746	0.000160263	0.00157036	TANC1	85461	protein_coding
ENSG00000144290	750.668	-3.66058	0.662749	-5.52332	3.33e-08	8.72e-07	SLC4A10	57282	protein_coding
ENSG00000197635	6318.02	-3.0125	0.695202	-4.33327	1.47e-05	0.000202853	DPP4	1803	protein_coding
ENSG00000115290	1938.47	-7.10427	1.77225	-4.00862	6.11e-05	0.000694176	GRB14	2888	protein_coding
ENSG00000169507	209.217	-3.11969	0.544233	-5.73227	9.91e-09	2.89e-07	SLC38A11	151258	protein_coding
ENSG00000153253	952.3	-3.23699	0.727191	-4.45137	8.53e-06	0.00012687	SCN3A	6328	protein_coding
ENSG00000172318	14.2213	3.45794	1.4884	2.32326	0.0201651	0.077786	B3GALT1	8708	protein_coding
ENSG00000073734	118.595	3.34011	1.44917	2.30485	0.0211749	0.0806524	ABCB11	8647	protein_coding
ENSG00000152253	2501.03	2.39506	0.583468	4.10487	4.05e-05	0.000487961	SPC25	57405	protein_coding
ENSG00000071909	817.335	-4.42599	1.34542	-3.28967	0.00100304	0.00726147	MYO3B	140469	protein_coding
ENSG00000128683	86.5657	3.17195	1.17153	2.70753	0.00677865	0.0334885	GAD1	2571	protein_coding
ENSG00000144354	3255.43	2.18071	0.721766	3.02135	0.00251653	0.0152606	CDCA7	83879	protein_coding
ENSG00000163328	2578.35	-2.46761	0.553376	-4.45919	8.23e-06	0.000122975	GPR155	151556	protein_coding
ENSG00000079150	216.826	2.72213	0.455697	5.97354	2.32e-09	7.55e-08	FKBP7	51661	protein_coding
ENSG00000163492	2747.45	-2.6638	1.24237	-2.14413	0.0320224	0.109576	CCDC141	285025	protein_coding
ENSG00000061676	3388.44	-5.11018	0.545997	-9.35934	8.02e-21	3.22e-18	NCKAP1	10787	protein_coding
ENSG00000170396	44302.7	2.22932	0.527818	4.22366	2.4e-05	0.000313515	ZNF804A	91752	protein_coding
ENSG00000188738	75.7623	-3.43323	0.684409	-5.01634	5.27e-07	1.07e-05	FSIP2	401024	protein_coding
ENSG00000003436	7149.98	2.11651	0.609352	3.47338	0.000513954	0.00417586	TFPI	7035	protein_coding
ENSG00000187699	12218.2	-4.82085	1.13089	-4.2629	2.02e-05	0.000268296	C2orf88	84281	protein_coding
ENSG00000138378	10806.7	-3.60218	0.536822	-6.71019	1.94e-11	9.51e-10	STAT4	6775	protein_coding
ENSG00000168497	53383	-5.72057	0.882096	-6.4852	8.86e-11	3.84e-09	SDPR	8436	protein_coding
ENSG00000118997	813.457	2.17784	0.469232	4.64129	3.46e-06	5.73e-05	DNAH7	56171	protein_coding
ENSG00000115896	3530.88	-2.76087	0.742448	-3.71861	0.000200324	0.001893	PLCL1	5334	protein_coding
ENSG00000138356	552.347	3.63743	1.24	2.93341	0.00335263	0.0191762	AOX1	316	protein_coding
ENSG00000082126	40.2811	5.00343	1.12052	4.46527	8e-06	0.00011996	MPP4	58538	protein_coding
ENSG00000155760	67.2336	2.08094	0.62777	3.3148	0.000917071	0.00673318	FZD7	8324	protein_coding
ENSG00000138395	508.68	3.14887	0.778101	4.04687	5.19e-05	0.000604692	CDK15	65061	protein_coding
ENSG00000163600	1215.17	-3.63215	0.56328	-6.4482	1.13e-10	4.85e-09	ICOS	29851	protein_coding
ENSG00000178562	5463.34	-4.19565	0.488889	-8.58201	9.32e-18	1.94e-15	CD28	940	protein_coding
ENSG00000204186	658.736	-3.89843	0.501437	-7.77453	7.57e-15	8.65e-13	ZDBF2	57683	protein_coding
ENSG00000114948	1204.57	-2.43868	0.917945	-2.65668	0.00789148	0.0377782	ADAM23	8745	protein_coding
ENSG00000163251	633.501	2.32809	0.739891	3.14653	0.0016522	0.0108698	FZD5	7855	protein_coding
ENSG00000078018	244.411	-3.56595	0.980965	-3.63514	0.000277826	0.00249776	MAP2	4133	protein_coding
ENSG00000144406	167.315	3.85735	0.957095	4.03026	5.57e-05	0.000641708	UNC80	285175	protein_coding
ENSG00000174453	9.14387	-7.21784	3.13002	-2.306	0.0211105	0.0804525	VWC2L	402117	protein_coding
ENSG00000115425	1813.54	-2.52703	0.632647	-3.99437	6.49e-05	0.000732326	PECR	55825	protein_coding
ENSG00000163449	169.767	-3.56838	1.09562	-3.25694	0.00112622	0.00795819	TMEM169	92691	protein_coding
ENSG00000115457	523.887	2.91709	0.653655	4.46274	8.09e-06	0.000121172	IGFBP2	3485	protein_coding
ENSG00000188282	329.66	-3.38529	0.929646	-3.64148	0.000271073	0.00244672	RUFY4	285180	protein_coding
ENSG00000179921	305.259	-2.85618	0.861178	-3.31659	0.000911222	0.00670681	GPBAR1	151306	protein_coding
ENSG00000163464	837.982	-2.27676	0.996903	-2.28383	0.0223815	0.0840568	CXCR1	3577	protein_coding
ENSG00000127831	477.15	-4.92079	0.677316	-7.26513	3.73e-13	2.71e-11	VIL1	7429	protein_coding
ENSG00000135929	4042.56	-2.59188	0.913012	-2.83883	0.00452797	0.02429	CYP27A1	1593	protein_coding
ENSG00000115596	237.194	2.67585	1.20321	2.22392	0.0261538	0.0945045	WNT6	7475	protein_coding
ENSG00000127824	12907.4	-2.13832	0.602261	-3.55049	0.000384522	0.00328262	TUBA4A	7277	protein_coding
ENSG00000124006	1368.07	5.4089	0.805758	6.71281	1.91e-11	9.37e-10	OBSL1	23363	protein_coding
ENSG00000123999	169.772	4.94385	1.09228	4.52619	6.01e-06	9.28e-05	INHA	3623	protein_coding
ENSG00000072195	51.4712	-2.45332	0.689944	-3.55583	0.000376795	0.00323222	SPEG	100996693	protein_coding
ENSG00000116106	7726.9	-3.89689	0.583349	-6.68021	2.39e-11	1.15e-09	EPHA4	2043	protein_coding
ENSG00000171951	63.7893	6.64299	2.01115	3.30308	0.00095628	0.00697392	SCG2	7857	protein_coding
ENSG00000169047	1138.51	-3.65996	0.593974	-6.16183	7.19e-10	2.62e-08	IRS1	3667	protein_coding
ENSG00000081052	893.826	-3.22795	0.734436	-4.39514	1.11e-05	0.000158579	COL4A4	1286	protein_coding
ENSG00000169031	1258.94	-4.81254	0.658566	-7.30761	2.72e-13	2.04e-11	COL4A3	1285	protein_coding
ENSG00000153823	1581.05	-4.71386	1.09841	-4.29155	1.77e-05	0.000238353	PID1	55022	protein_coding
ENSG00000204128	3.96535	5.05495	2.26001	2.2367	0.025306	0.0920659	C2orf72	257407	protein_coding
ENSG00000156966	224.483	-2.66172	0.934672	-2.84776	0.00440282	0.0237778	B3GNT7	93010	protein_coding
ENSG00000135931	852.26	3.05099	0.566168	5.38883	7.09e-08	1.74e-06	ARMC9	80210	protein_coding
ENSG00000171596	514.002	-2.17537	0.914042	-2.37994	0.0173153	0.0694634	NMUR1	10316	protein_coding
ENSG00000130561	11.9657	2.847	1.20748	2.35781	0.0183833	0.0726361	SAG	6295	protein_coding
ENSG00000242366	39.7151	-24.2037	3.1282	-7.73726	1.02e-14	1.12e-12	UGT1A1	54658	protein_coding
ENSG00000240224	24.2799	7.6674	2.45813	3.1192	0.00181344	0.0117245	UGT1A5	54579	protein_coding
ENSG00000243135	10.6578	6.47969	3.19563	2.02767	0.0425941	0.135341	UGT1A3	54659	protein_coding
ENSG00000188042	5090.83	-3.31765	0.512368	-6.47513	9.47e-11	4.1e-09	ARL4C	10123	protein_coding
ENSG00000157985	884.471	-3.18676	0.727061	-4.38307	1.17e-05	0.000166356	AGAP1	116987	protein_coding
ENSG00000222007	115.72	-4.04929	1.40256	-2.88706	0.00388855	0.0215747	AC064874.1	NA	protein_coding
ENSG00000222022	225.958	-3.95596	1.74788	-2.26329	0.0236179	0.087414	AC112721.1	NA	protein_coding
ENSG00000178752	120.827	3.12164	1.36903	2.28018	0.0225968	0.0845571	FAM132B	151176	protein_coding
ENSG00000172482	26.5707	7.79779	2.13455	3.65313	0.00025906	0.002358	AGXT	189	protein_coding
ENSG00000063660	112.247	2.21762	0.723305	3.06596	0.00216973	0.0135153	GPC1	2817	protein_coding
ENSG00000176720	176.64	-3.2628	1.43665	-2.27112	0.0231398	0.0860443	BOK	666	protein_coding
ENSG00000146205	135.939	2.49289	1.00544	2.47939	0.0131607	0.0564907	ANO7	50636	protein_coding
ENSG00000154252	587.02	2.92128	1.1297	2.58588	0.00971309	0.0445664	GAL3ST2	64090	protein_coding
ENSG00000204099	75.2981	2.51243	1.06894	2.3504	0.0187533	0.0737734	NEU4	129807	protein_coding
ENSG00000101276	206.686	5.58465	2.07255	2.69458	0.00704779	0.0345546	SLC52A3	113278	protein_coding
ENSG00000125898	863.375	-2.20987	0.556888	-3.96826	7.24e-05	0.000804186	FAM110A	83541	protein_coding
ENSG00000101298	1305.78	-2.79704	0.554601	-5.04333	4.57e-07	9.44e-06	SNPH	9751	protein_coding
ENSG00000089012	2124.31	-2.99894	0.655078	-4.57799	4.69e-06	7.48e-05	SIRPG	55423	protein_coding
ENSG00000125780	81.7412	24.111	3.19378	7.54937	4.37e-14	4.08e-12	TGM3	7053	protein_coding
ENSG00000088882	2461.53	6.35158	0.946756	6.70878	1.96e-11	9.59e-10	CPXM1	56265	protein_coding
ENSG00000088899	76.0661	-2.19161	0.567783	-3.85994	0.000113417	0.00117949	LZTS3	9762	protein_coding
ENSG00000149451	7.61199	5.99401	1.98182	3.02449	0.0024905	0.0151327	ADAM33	80332	protein_coding
ENSG00000205300	7.53396	5.98247	1.99873	2.99313	0.00276129	0.0164534	RP11-352D3.2	NA	protein_coding
ENSG00000101311	1579.19	5.29378	1.55635	3.40142	0.000670379	0.00519849	FERMT1	55612	protein_coding
ENSG00000125869	129.127	-3.54572	1.0785	-3.28763	0.00101035	0.0073059	LAMP5	24141	protein_coding
ENSG00000101384	8826.88	3.86699	0.713381	5.42065	5.94e-08	1.48e-06	JAG1	182	protein_coding
ENSG00000172296	4741.84	3.15051	0.775825	4.06085	4.89e-05	0.00057376	SPTLC3	55304	protein_coding
ENSG00000125848	50.5397	8.72478	2.65529	3.28582	0.00101687	0.00734107	FLRT3	23767	protein_coding
ENSG00000185052	25947.6	3.98663	1.14336	3.48678	0.000488868	0.00400683	SLC24A3	57419	protein_coding
ENSG00000101003	3297.4	2.49308	0.440521	5.65939	1.52e-08	4.26e-07	GINS1	9837	protein_coding
ENSG00000101306	20.0122	7.38471	1.4126	5.22773	1.72e-07	3.87e-06	MYLK2	85366	protein_coding
ENSG00000088305	4732.43	3.77536	0.645326	5.85031	4.91e-09	1.52e-07	DNMT3B	1789	protein_coding
ENSG00000125965	21.0353	2.8552	1.34033	2.13022	0.0331537	0.112352	GDF5	8200	protein_coding
ENSG00000101335	1886.1	-6.57152	0.562715	-11.6782	1.65e-31	5.04e-28	MYL9	10398	protein_coding
ENSG00000101082	18679.9	-2.51593	0.564334	-4.45823	8.26e-06	0.000123256	SLA2	84174	protein_coding
ENSG00000197122	2008.57	-2.28229	0.584954	-3.90165	9.55e-05	0.00101821	SRC	6714	protein_coding
ENSG00000132821	355.641	4.96235	2.26777	2.18821	0.0286546	0.10086	VSTM2L	128434	protein_coding
ENSG00000198959	3776.36	3.0402	1.0922	2.78355	0.00537674	0.0278715	TGM2	7052	protein_coding
ENSG00000101445	3306.7	-2.23487	0.585642	-3.81609	0.000135582	0.0013671	PPP1R16B	26051	protein_coding
ENSG00000124181	2700.86	-2.33488	0.415256	-5.62276	1.88e-08	5.18e-07	PLCG1	5335	protein_coding
ENSG00000064205	3.64559	4.93665	2.18989	2.25429	0.0241781	0.0889815	WISP2	8839	protein_coding
ENSG00000124102	122.913	-5.29144	1.48232	-3.56971	0.000357374	0.00309311	PI3	5266	protein_coding
ENSG00000175063	546.67	2.13818	0.636642	3.35853	0.000783585	0.00592491	UBE2C	11065	protein_coding
ENSG00000101470	76.8688	-3.58696	0.74887	-4.78983	1.67e-06	3.06e-05	TNNC2	7125	protein_coding
ENSG00000100979	1209.1	2.61815	0.42628	6.14184	8.16e-10	2.94e-08	PLTP	5360	protein_coding
ENSG00000101017	797.56	-2.87689	0.625199	-4.60156	4.19e-06	6.8e-05	CD40	958	protein_coding
ENSG00000124140	5.16411	4.25081	1.55605	2.73179	0.0062992	0.0315644	SLC12A5	57468	protein_coding
ENSG00000198185	294.297	3.41192	1.0055	3.39327	0.000690627	0.00533584	ZNF334	55713	protein_coding
ENSG00000197496	194.161	4.49719	1.27429	3.52918	0.000416849	0.00351142	SLC2A10	81031	protein_coding
ENSG00000124212	154.319	4.05014	1.9646	2.06155	0.0392504	0.127165	PTGIS	5740	protein_coding
ENSG00000026559	93.39	-3.81205	1.00805	-3.78161	0.000155817	0.00153439	KCNG1	3755	protein_coding
ENSG00000054793	11520.8	-3.98158	0.641526	-6.20643	5.42e-10	2.01e-08	ATP9A	10079	protein_coding
ENSG00000182463	3053.41	-3.84568	0.438771	-8.76468	1.87e-18	4.74e-16	TSHZ2	128553	protein_coding
ENSG00000087586	1026.36	2.00252	0.71593	2.79709	0.0051566	0.0270016	AURKA	6790	protein_coding
ENSG00000124256	872.886	-2.79181	0.707062	-3.94846	7.87e-05	0.000863977	ZBP1	81030	protein_coding
ENSG00000124203	17387.4	-3.67442	0.438032	-8.38846	4.93e-17	8.87e-15	ZNF831	128611	protein_coding
ENSG00000101162	37177.9	-6.30409	1.13314	-5.56337	2.65e-08	7.08e-07	TUBB1	81027	protein_coding
ENSG00000174407	31.8449	22.8302	3.02598	7.54473	4.53e-14	4.22e-12	C20orf166	128826	protein_coding
ENSG00000101187	1758.93	2.53311	0.506698	4.99926	5.76e-07	1.17e-05	SLCO4A1	28231	protein_coding
ENSG00000101194	4163.03	2.07005	0.343114	6.03313	1.61e-09	5.45e-08	SLC17A9	63910	protein_coding
ENSG00000130584	2160.53	2.21953	0.401757	5.52455	3.3e-08	8.66e-07	ZBTB46	140685	protein_coding
ENSG00000185272	132.482	-3.35318	1.01115	-3.31619	0.000912526	0.00670791	RBM11	54033	protein_coding
ENSG00000154654	367.293	3.52927	1.21948	2.89406	0.00380293	0.021194	NCAM2	4685	protein_coding
ENSG00000154645	253.872	-2.54244	0.907111	-2.80278	0.00506636	0.0266324	CHODL	140578	protein_coding
ENSG00000156299	61352.6	-2.63307	0.802227	-3.2822	0.00103	0.0074168	TIAM1	7074	protein_coding
ENSG00000156265	3412.19	-4.81599	0.525105	-9.17148	4.67e-20	1.69e-17	MAP3K7CL	56911	protein_coding
ENSG00000166979	1891.6	-2.23413	0.675674	-3.30653	0.000944601	0.0069037	EVA1C	59271	protein_coding
ENSG00000205929	33.2659	3.57141	1.70461	2.09514	0.0361585	0.119633	C21orf62	56245	protein_coding
ENSG00000157551	3436.54	-2.46223	1.21534	-2.02596	0.0427687	0.1357	KCNJ15	3772	protein_coding
ENSG00000157554	30507	2.3965	0.9018	2.65746	0.00787315	0.0377037	ERG	2078	protein_coding
ENSG00000177398	2063.89	5.1749	1.26592	4.08784	4.35e-05	0.000519073	UMODL1	89766	protein_coding
ENSG00000160183	84.1839	-2.92491	0.936789	-3.12228	0.00179459	0.0116474	TMPRSS3	64699	protein_coding
ENSG00000160185	3234.67	-3.35107	0.557375	-6.01223	1.83e-09	6.12e-08	UBASH3A	53347	protein_coding
ENSG00000160188	64.321	3.90755	1.50746	2.59214	0.00953812	0.0439673	RSPH1	89765	protein_coding
ENSG00000142173	507.948	-4.57641	0.63799	-7.17317	7.33e-13	5.08e-11	COL6A2	1292	protein_coding
ENSG00000172967	241.191	3.81173	1.92581	1.97928	0.047784	0.146845	XKR3	100996296	protein_coding
ENSG00000183785	380.709	-3.73087	0.583774	-6.39094	1.65e-10	6.8e-09	TUBA8	51807	protein_coding
ENSG00000100033	48.7453	8.67248	1.73583	4.99615	5.85e-07	1.18e-05	PRODH	5625	protein_coding
ENSG00000184702	404.231	-2.34623	0.539024	-4.35273	1.34e-05	0.000187498	44079	5413	protein_coding
ENSG00000203618	2860.78	-4.88745	0.759246	-6.43724	1.22e-10	5.16e-09	GP1BB	2812	protein_coding
ENSG00000093009	3146.39	2.57939	0.58483	4.4105	1.03e-05	0.000149392	CDC45	8318	protein_coding
ENSG00000184113	371.508	-6.99261	0.913868	-7.65166	1.98e-14	2.02e-12	CLDN5	7122	protein_coding
ENSG00000161133	1424.02	3.09714	0.742921	4.16887	3.06e-05	0.000385103	USP41	373856	protein_coding
ENSG00000100218	93.6988	-5.18224	0.821424	-6.30884	2.81e-10	1.11e-08	RTDR1	27156	protein_coding
ENSG00000128266	2034.7	-6.69025	0.965097	-6.9322	4.14e-12	2.37e-10	GNAZ	2781	protein_coding
ENSG00000185686	100.293	7.61982	2.00182	3.80644	0.000140979	0.00141391	PRAME	23532	protein_coding
ENSG00000189269	30.1406	2.22818	0.960631	2.3195	0.0203679	0.0783047	C22orf43	51233	protein_coding
ENSG00000128322	12760.2	6.89089	1.23748	5.56849	2.57e-08	6.9e-07	IGLL1	3543	protein_coding
ENSG00000197077	592.313	-3.89769	0.603537	-6.45808	1.06e-10	4.56e-09	KIAA1671	100996283	protein_coding
ENSG00000100122	387.312	2.28396	0.560372	4.0758	4.59e-05	0.000543524	CRYBB1	1414	protein_coding
ENSG00000100154	2021.1	2.31012	0.527244	4.3815	1.18e-05	0.00016735	TTC28	23331	protein_coding
ENSG00000183579	258.079	2.40713	0.664718	3.62129	0.000293141	0.00261244	ZNRF3	84133	protein_coding
ENSG00000185340	650.032	-2.53267	0.642044	-3.94469	7.99e-05	0.000875963	GAS2L1	10634	protein_coding
ENSG00000186998	2729.04	5.1226	0.626027	8.18272	2.78e-16	4.45e-14	EMID1	129080	protein_coding
ENSG00000248751	111.77	-4.21468	0.809399	-5.20718	1.92e-07	4.26e-06	RP1-130H16.18	NA	protein_coding
ENSG00000198832	252.257	-2.49599	0.62181	-4.01407	5.97e-05	0.00068109	SELM	140606	protein_coding
ENSG00000185133	29.3168	3.83941	1.71351	2.24067	0.0250474	0.0914712	INPP5J	27124	protein_coding
ENSG00000100100	3754.24	-2.88129	0.331999	-8.67863	4.01e-18	9.07e-16	PIK3IP1	113791	protein_coding
ENSG00000185666	14.5897	-3.32206	1.16083	-2.86181	0.00421226	0.0229407	SYN3	8224	protein_coding
ENSG00000133424	1314.08	-2.70412	0.57814	-4.67727	2.91e-06	4.95e-05	LARGE	9215	protein_coding
ENSG00000100292	7122.66	-2.20952	0.796824	-2.77291	0.00555573	0.0286139	HMOX1	3162	protein_coding
ENSG00000100336	340.523	2.81769	0.856889	3.28828	0.00100802	0.00729441	APOL4	80832	protein_coding
ENSG00000100385	4233.94	-3.79852	0.527502	-7.20095	5.98e-13	4.17e-11	IL2RB	3560	protein_coding
ENSG00000100065	125.733	5.50597	1.61739	3.40424	0.000663489	0.00515693	CARD10	29775	protein_coding
ENSG00000128283	150.666	-2.27267	0.828279	-2.74385	0.00607235	0.030642	CDC42EP1	11135	protein_coding
ENSG00000100116	439.508	2.45509	0.673024	3.64785	0.000264445	0.00239537	GCAT	23464	protein_coding
ENSG00000184949	670.723	3.99865	0.627477	6.37259	1.86e-10	7.59e-09	FAM227A	646851	protein_coding
ENSG00000100311	380.127	-4.43991	0.738899	-6.00882	1.87e-09	6.22e-08	PDGFB	5155	protein_coding
ENSG00000128268	309.583	2.24866	1.11424	2.01811	0.0435798	0.137394	MGAT3	4248	protein_coding
ENSG00000100346	1506.23	-3.00106	0.852495	-3.52032	0.000431022	0.00361273	CACNA1I	8911	protein_coding
ENSG00000100351	14469.5	-4.18202	0.688893	-6.07064	1.27e-09	4.41e-08	GRAP2	9402	protein_coding
ENSG00000159958	719.135	-3.9535	0.649474	-6.08723	1.15e-09	4.02e-08	TNFRSF13C	115650	protein_coding
ENSG00000128274	169.901	4.2535	1.25374	3.39264	0.000692214	0.00534546	A4GALT	53947	protein_coding
ENSG00000100290	4519.51	2.31997	0.611669	3.79286	0.000148925	0.00147993	BIK	638	protein_coding
ENSG00000186732	48.1439	5.1107	1.69511	3.01496	0.00257011	0.0155285	MPPED1	758	protein_coding
ENSG00000248405	60.6465	-2.86894	0.485058	-5.91463	3.33e-09	1.06e-07	PRR5-ARHGAP8	553158	protein_coding
ENSG00000241484	61.0421	-2.14314	0.829677	-2.5831	0.00979163	0.0448452	ARHGAP8	553158	protein_coding
ENSG00000128408	68.1646	3.70373	0.843644	4.39016	1.13e-05	0.000161692	RIBC2	26150	protein_coding
ENSG00000251322	925.328	3.49184	1.08235	3.22615	0.00125467	0.00873392	SHANK3	85358	protein_coding
ENSG00000144619	2349.17	8.0998	2.86683	2.82535	0.00472291	0.0251515	CNTN4	152330	protein_coding
ENSG00000196277	7.29931	5.9299	1.37735	4.3053	1.67e-05	0.000226007	GRM7	100996542	protein_coding
ENSG00000180914	304.212	-2.0565	0.518571	-3.96571	7.32e-05	0.000811217	OXTR	5021	protein_coding
ENSG00000196220	4038.78	2.80054	0.980015	2.85765	0.00426794	0.0231944	SRGAP3	9901	protein_coding
ENSG00000134072	1816.51	-2.06082	0.81197	-2.53804	0.0111474	0.0496327	CAMK1	8536	protein_coding
ENSG00000132164	25.6698	-5.45359	1.78058	-3.06282	0.00219259	0.013629	SLC6A11	6538	protein_coding
ENSG00000157150	27.7258	4.21155	1.49691	2.81349	0.00490072	0.0259385	TIMP4	7079	protein_coding
ENSG00000088726	2917.39	-7.80891	1.57574	-4.9557	7.21e-07	1.43e-05	TMEM40	55287	protein_coding
ENSG00000183960	3765.58	-2.65293	0.506104	-5.24188	1.59e-07	3.61e-06	KCNH8	131096	protein_coding
ENSG00000163508	633.163	-3.03178	0.571411	-5.30577	1.12e-07	2.63e-06	EOMES	8320	protein_coding
ENSG00000163491	941.654	2.24284	1.08693	2.06346	0.0390691	0.126736	NEK10	152110	protein_coding
ENSG00000144645	1545.04	-3.75497	0.458933	-8.18196	2.79e-16	4.46e-14	OSBPL10	114884	protein_coding
ENSG00000197385	2000.09	-3.91246	0.855264	-4.57456	4.77e-06	7.59e-05	ZNF860	344787	protein_coding
ENSG00000170293	2847.4	-2.30258	1.02931	-2.23701	0.0252857	0.0920122	CMTM8	152189	protein_coding
ENSG00000183813	1095.16	-3.85228	0.368929	-10.4418	1.6e-25	1.74e-22	CCR4	1233	protein_coding
ENSG00000206557	7966.45	4.63955	1.19892	3.86977	0.00010894	0.00113905	TRIM71	131405	protein_coding
ENSG00000144668	29082	2.21107	0.912329	2.42354	0.0153701	0.0635288	ITGA9	3680	protein_coding
ENSG00000168329	23709.6	-2.7091	0.648945	-4.17462	2.98e-05	0.000377063	CX3CR1	1524	protein_coding
ENSG00000114812	955.388	-2.10289	0.836762	-2.51313	0.0119666	0.052496	VIPR1	7433	protein_coding
ENSG00000144792	804.829	4.99146	0.653605	7.63681	2.23e-14	2.23e-12	ZNF660	285349	protein_coding
ENSG00000249992	110.143	-3.40469	0.816347	-4.17064	3.04e-05	0.000382706	TMEM158	25907	protein_coding
ENSG00000173585	375.956	-3.92903	1.19008	-3.30148	0.000961777	0.00700189	CCR9	10803	protein_coding
ENSG00000172215	536.064	-2.23462	0.488546	-4.57401	4.78e-06	7.6e-05	CXCR6	10663	protein_coding
ENSG00000183625	1781.13	-2.07183	0.510569	-4.05788	4.95e-05	0.000580301	CCR3	1232	protein_coding
ENSG00000164045	4241.84	2.6614	0.691033	3.85133	0.000117476	0.00121584	CDC25A	993	protein_coding
ENSG00000164050	1219.31	3.15789	0.737854	4.27982	1.87e-05	0.000250365	PLXNB1	5364	protein_coding
ENSG00000173421	46.9641	3.69315	1.15023	3.21078	0.00132374	0.00911744	CCDC36	339834	protein_coding
ENSG00000187492	11.8055	2.22797	0.901358	2.47179	0.0134439	0.0574207	CDHR4	389118	protein_coding
ENSG00000164076	161.894	10.4045	1.75178	5.9394	2.86e-09	9.16e-08	CAMKV	79012	protein_coding
ENSG00000001617	114.864	4.56695	0.919749	4.96543	6.86e-07	1.36e-05	SEMA3F	6405	protein_coding
ENSG00000179564	661.504	2.37881	0.565853	4.20394	2.62e-05	0.000337311	LSMEM2	132228	protein_coding
ENSG00000186792	2031.97	2.11632	0.537008	3.94094	8.12e-05	0.000887764	HYAL3	8372	protein_coding
ENSG00000007402	941.918	-3.59086	0.789854	-4.54623	5.46e-06	8.54e-05	CACNA2D2	9254	protein_coding
ENSG00000164087	9316.66	2.14547	0.449927	4.76849	1.86e-06	3.36e-05	POC1A	25886	protein_coding
ENSG00000248592	2223.42	-2.6814	0.921509	-2.90979	0.00361668	0.0203513	TMEM110-MUSTN1	100526772	protein_coding
ENSG00000144730	14.5604	6.93849	1.19976	5.78322	7.33e-09	2.19e-07	IL17RD	54756	protein_coding
ENSG00000163666	1110.33	2.87842	0.409456	7.02986	2.07e-12	1.28e-10	HESX1	8820	protein_coding
ENSG00000114405	48.0026	-3.0455	1.4303	-2.12928	0.0332315	0.112536	C3orf14	57415	protein_coding
ENSG00000183662	601.134	-4.29643	0.705943	-6.08608	1.16e-09	4.04e-08	FAM19A1	407738	protein_coding
ENSG00000185008	17.792	7.21826	3.06834	2.3525	0.0186478	0.0734269	ROBO2	6092	protein_coding
ENSG00000184500	3939.11	-5.17294	0.782458	-6.61114	3.81e-11	1.76e-09	PROS1	5627	protein_coding
ENSG00000057019	1790.36	2.46897	1.01008	2.44434	0.0145118	0.0608083	DCBLD2	131566	protein_coding
ENSG00000144821	380.286	2.33401	0.821148	2.84237	0.00447799	0.024091	MYH15	22989	protein_coding
ENSG00000163519	5630.1	-2.43791	0.649058	-3.75608	0.000172596	0.0016708	TRAT1	50852	protein_coding
ENSG00000114487	3163.73	-3.11507	1.30135	-2.39372	0.0166783	0.0676085	MORC1	27136	protein_coding
ENSG00000177707	490.637	-3.11717	0.598431	-5.20891	1.9e-07	4.23e-06	PVRL3	25945	protein_coding
ENSG00000240891	1234.92	-2.04067	0.551273	-3.70174	0.000214127	0.0020065	PLCXD2	257068	protein_coding
ENSG00000114529	183.006	-2.34262	0.789369	-2.96772	0.00300022	0.0175511	C3orf52	79669	protein_coding
ENSG00000163611	6435.08	2.51131	0.85668	2.93145	0.00337389	0.0192717	SPICE1	152185	protein_coding
ENSG00000072858	8327.68	-3.36948	0.517755	-6.50787	7.62e-11	3.33e-09	SIDT1	54847	protein_coding
ENSG00000174255	37.0512	-4.37915	0.379324	-11.5446	7.86e-31	2.04e-27	ZNF80	7634	protein_coding
ENSG00000181847	845.093	-3.25655	0.680501	-4.78552	1.71e-06	3.11e-05	TIGIT	201633	protein_coding
ENSG00000144852	194.528	3.57789	0.582687	6.14033	8.24e-10	2.96e-08	NR1I2	8856	protein_coding
ENSG00000163430	627.452	-4.36734	0.691776	-6.31323	2.73e-10	1.08e-08	FSTL1	11167	protein_coding
ENSG00000113924	1281.88	-5.1987	0.638719	-8.13926	3.98e-16	6.03e-14	HGD	3081	protein_coding
ENSG00000163833	39.7492	-4.61173	2.18031	-2.11517	0.0344152	0.115465	FBXO40	51725	protein_coding
ENSG00000173200	5751.64	-2.00655	0.525866	-3.8157	0.000135796	0.00136844	PARP15	165631	protein_coding
ENSG00000065534	9804.89	-3.91192	0.818354	-4.78022	1.75e-06	3.18e-05	MYLK	4638	protein_coding
ENSG00000160145	641.769	-2.66933	0.737274	-3.62054	0.000293986	0.00261858	KALRN	8997	protein_coding
ENSG00000082781	9703.36	-3.7396	0.72162	-5.18222	2.19e-07	4.81e-06	ITGB5	3693	protein_coding
ENSG00000173706	9262.87	-3.36017	0.418553	-8.02807	9.9e-16	1.4e-13	HEG1	57493	protein_coding
ENSG00000073111	8789.71	2.93283	0.420063	6.98189	2.91e-12	1.71e-10	MCM2	4171	protein_coding
ENSG00000114654	200.461	2.43459	0.720515	3.37896	0.000727611	0.00557282	EFCC1	79825	protein_coding
ENSG00000261796	2912.65	-2.7392	0.647978	-4.2273	2.37e-05	0.000309086	ISY1-RAB43	100534599	protein_coding
ENSG00000158186	188.414	-2.53783	0.765356	-3.31588	0.000913548	0.00671317	MRAS	22808	protein_coding
ENSG00000114113	3.24396	4.76727	1.84053	2.59016	0.00959302	0.044184	RBP2	5948	protein_coding
ENSG00000163864	1506.08	2.03799	0.384934	5.29439	1.19e-07	2.79e-06	NMNAT3	349565	protein_coding
ENSG00000181804	100988	-3.14382	0.595175	-5.28218	1.28e-07	2.96e-06	SLC9A9	285195	protein_coding
ENSG00000188582	37.5461	4.45589	1.45354	3.06555	0.00217273	0.0135283	PAQR9	344838	protein_coding
ENSG00000152952	1045.76	-5.40593	1.17061	-4.61803	3.87e-06	6.31e-05	PLOD2	5352	protein_coding
ENSG00000114698	512.525	-2.40693	1.15808	-2.07837	0.0376751	0.123175	PLSCR4	57088	protein_coding
ENSG00000163751	36215.9	4.4851	0.94877	4.72727	2.28e-06	4.02e-05	CPA3	1359	protein_coding
ENSG00000169908	564.437	3.43233	1.01676	3.37576	0.000736119	0.00562282	TM4SF1	4071	protein_coding
ENSG00000047457	674.331	4.17697	1.41942	2.94274	0.00325326	0.0187512	CP	1356	protein_coding
ENSG00000070087	88.8579	-4.12671	0.507981	-8.12375	4.52e-16	6.77e-14	PFN2	5217	protein_coding
ENSG00000214237	12.8937	6.75112	2.94989	2.2886	0.0221025	0.0832569	FAM188B2	NA	protein_coding
ENSG00000174946	1048.7	-2.85567	0.665024	-4.29409	1.75e-05	0.000236231	GPR171	29909	protein_coding
ENSG00000114771	46.4135	8.60191	2.24734	3.82759	0.000129404	0.00131703	AADAC	13	protein_coding
ENSG00000198829	12702.3	3.40825	0.729365	4.6729	2.97e-06	5.04e-05	SUCNR1	56670	protein_coding
ENSG00000196549	1050.85	-2.33894	0.920311	-2.54147	0.0110388	0.0492664	MME	4311	protein_coding
ENSG00000197415	1310.11	-3.14319	1.14202	-2.75231	0.00591756	0.0300455	VEPH1	79674	protein_coding
ENSG00000151967	1832.77	5.7491	1.15083	4.99562	5.86e-07	1.19e-05	SCHIP1	29970	protein_coding
ENSG00000068885	19778.5	2.45186	0.761065	3.22162	0.0012747	0.00884591	IFT80	57560	protein_coding
ENSG00000180044	8587.24	6.32559	1.38853	4.55558	5.22e-06	8.21e-05	C3orf80	401097	protein_coding
ENSG00000169255	1770.54	4.34444	0.618412	7.02516	2.14e-12	1.32e-10	B3GALNT1	8706	protein_coding
ENSG00000174776	11540.6	2.45654	0.772152	3.18142	0.00146554	0.00988907	WDR49	151790	protein_coding
ENSG00000114204	495.085	2.68917	0.95568	2.81388	0.00489479	0.0259152	SERPINI2	5276	protein_coding
ENSG00000184378	37.7779	3.06413	0.921996	3.32336	0.000889395	0.00658323	ACTRT3	84517	protein_coding
ENSG00000171757	842.683	2.97833	0.607512	4.90251	9.46e-07	1.82e-05	LRRC34	151827	protein_coding
ENSG00000154310	26044.8	-2.22047	0.773372	-2.87116	0.00408973	0.0224213	TNIK	23043	protein_coding
ENSG00000075651	17795.8	2.19758	0.528051	4.16168	3.16e-05	0.000395365	PLD1	5337	protein_coding
ENSG00000177694	3552.91	2.58259	0.735115	3.51318	0.00044277	0.00369465	NAALADL2	254827	protein_coding
ENSG00000053524	1035.14	-2.59678	0.445487	-5.82907	5.57e-09	1.72e-07	MCF2L2	23101	protein_coding
ENSG00000073792	15859.4	4.17176	0.4724	8.83101	1.04e-18	2.79e-16	IGF2BP2	10644	protein_coding
ENSG00000163915	52.5605	5.05843	0.767681	6.58924	4.42e-11	2.01e-09	C3orf65	NA	protein_coding
ENSG00000244405	1396.99	3.53698	0.613445	5.76577	8.13e-09	2.41e-07	ETV5	2119	protein_coding
ENSG00000073282	1723.71	2.83985	1.12	2.53558	0.0112262	0.0499307	TP63	8626	protein_coding
ENSG00000180611	2940.28	-2.86637	0.99507	-2.88057	0.00396952	0.0219192	MB21D2	151963	protein_coding
ENSG00000178732	201.959	-5.14018	0.477053	-10.7749	4.52e-27	7.26e-24	GP5	2814	protein_coding
ENSG00000145014	1102.34	3.26081	0.474796	6.8678	6.52e-12	3.56e-10	TMEM44	93109	protein_coding
ENSG00000272741	21.7302	22.3046	3.19455	6.98208	2.91e-12	1.71e-10	RP11-447L10.1	NA	protein_coding
ENSG00000145107	247.89	-3.24407	0.817278	-3.96936	7.21e-05	0.000800806	TM4SF19	116211	protein_coding
ENSG00000272602	1095.45	-3.43866	0.998537	-3.4437	0.000573813	0.00456009	ZNF595	255403	protein_coding
ENSG00000068078	150.8	4.70713	0.893326	5.26922	1.37e-07	3.15e-06	FGFR3	2261	protein_coding
ENSG00000159733	1445.48	-2.43863	0.457844	-5.32633	1e-07	2.38e-06	ZFYVE28	57732	protein_coding
ENSG00000170891	2168.46	4.49203	0.879495	5.10751	3.26e-07	6.92e-06	CYTL1	54360	protein_coding
ENSG00000173040	438.889	-3.2237	1.42345	-2.26471	0.0235304	0.0871886	EVC2	132884	protein_coding
ENSG00000181215	1239.72	-3.30124	0.745817	-4.42634	9.58e-06	0.00014022	C4orf50	389197	protein_coding
ENSG00000152969	31.7964	-3.52623	1.38028	-2.55472	0.0106272	0.0477778	JAKMIP1	152789	protein_coding
ENSG00000152953	413.946	2.13312	0.943905	2.25989	0.023828	0.0880396	STK32B	55351	protein_coding
ENSG00000196526	4716.54	-4.24549	0.912781	-4.65116	3.3e-06	5.5e-05	AFAP1	60312	protein_coding
ENSG00000163995	441.447	-2.95261	1.02436	-2.88238	0.00394683	0.0218154	ABLIM2	84448	protein_coding
ENSG00000002587	88.5068	-2.18546	0.744042	-2.93728	0.003311	0.0190157	HS3ST1	9957	protein_coding
ENSG00000007062	6111.2	3.5542	1.08639	3.27158	0.00106949	0.00765045	PROM1	8842	protein_coding
ENSG00000137441	4239.29	-6.07029	1.96992	-3.0815	0.00205962	0.0129459	FGFBP2	83888	protein_coding
ENSG00000109819	646.611	3.07117	1.4804	2.07456	0.0380277	0.124014	PPARGC1A	10891	protein_coding
ENSG00000152990	9989.66	3.41722	0.468952	7.28694	3.17e-13	2.34e-11	GPR125	166647	protein_coding
ENSG00000197057	2990.47	-4.26349	0.63862	-6.6761	2.45e-11	1.18e-09	DTHD1	401124	protein_coding
ENSG00000174123	659.168	-2.36416	0.525305	-4.50054	6.78e-06	0.00010343	TLR10	81793	protein_coding
ENSG00000179299	141.503	-2.35922	0.771551	-3.05777	0.00222993	0.0138279	NSUN7	79730	protein_coding
ENSG00000072201	131.752	2.37536	1.00256	2.36929	0.0178223	0.0709898	LNX1	84708	protein_coding
ENSG00000134853	107.139	-4.14994	0.899744	-4.61236	3.98e-06	6.48e-05	PDGFRA	5156	protein_coding
ENSG00000128040	1822.95	5.15988	1.22034	4.22823	2.36e-05	0.000308219	SPINK2	6691	protein_coding
ENSG00000150471	819.791	5.04945	1.70355	2.96408	0.00303584	0.0177187	LPHN3	23284	protein_coding
ENSG00000153802	3.83941	5.01921	1.60622	3.12486	0.00177891	0.0115573	TMPRSS11D	9407	protein_coding
ENSG00000198092	351.854	11.5238	2.23255	5.16174	2.45e-07	5.33e-06	TMPRSS11F	389208	protein_coding
ENSG00000213759	311.714	6.21268	1.68158	3.69455	0.000220279	0.00205159	UGT2B11	10720	protein_coding
ENSG00000126545	604.78	4.65022	1.96547	2.36596	0.0179833	0.0714451	CSN1S1	1446	protein_coding
ENSG00000080493	1901.89	-2.83817	0.813723	-3.48789	0.00048685	0.00399321	SLC4A4	8671	protein_coding
ENSG00000156140	252.576	3.46179	1.29519	2.67279	0.00752225	0.0363673	ADAMTS3	9508	protein_coding
ENSG00000169435	66.966	-3.84478	0.780681	-4.92491	8.44e-07	1.64e-05	RASSF6	166824	protein_coding
ENSG00000163735	801.159	-10.4513	1.21385	-8.61	7.31e-18	1.55e-15	CXCL5	6374	protein_coding
ENSG00000163737	6312.82	-6.64991	1.05131	-6.32536	2.53e-10	1e-08	PF4	5196	protein_coding
ENSG00000163736	40213.9	-7.56394	0.964185	-7.8449	4.33e-15	5.35e-13	PPBP	5473	protein_coding
ENSG00000124882	4021.44	2.5436	0.895278	2.84113	0.00449532	0.0241579	EREG	2069	protein_coding
ENSG00000269559	182.74	4.35357	0.99002	4.39745	1.1e-05	0.000157165	AC093677.1	NA	protein_coding
ENSG00000182585	58.3358	2.37405	0.580346	4.09074	4.3e-05	0.000513885	EPGN	255324	protein_coding
ENSG00000169116	2392.95	-2.80949	0.632407	-4.44254	8.89e-06	0.000131206	PARM1	25849	protein_coding
ENSG00000109321	1661.37	2.80732	0.986289	2.84634	0.00442246	0.0238532	AREG	727738	protein_coding
ENSG00000138769	62.8203	-3.85575	1.49584	-2.57765	0.00994742	0.0453942	CDKL2	8999	protein_coding
ENSG00000156219	3.71294	4.93513	2.32471	2.1229	0.0337627	0.113823	ART3	419	protein_coding
ENSG00000138755	35.1804	-2.9593	0.987361	-2.99718	0.00272488	0.0162797	CXCL9	4283	protein_coding
ENSG00000189157	95.1829	3.73833	0.888618	4.2069	2.59e-05	0.000333676	FAM47E	100129583	protein_coding
ENSG00000156234	50.8252	8.73288	2.63329	3.31634	0.000912038	0.00670791	CXCL13	10563	protein_coding
ENSG00000173083	11355.9	-2.26151	0.800495	-2.82513	0.0047261	0.0251566	HPSE	10855	protein_coding
ENSG00000145283	118.163	3.40529	1.00372	3.39266	0.000692174	0.00534546	SLC10A6	345274	protein_coding
ENSG00000118785	59.4303	2.48151	0.938788	2.64331	0.00821004	0.0390644	SPP1	6696	protein_coding
ENSG00000185477	21691.8	-3.59101	0.617749	-5.81305	6.13e-09	1.87e-07	GPRIN3	285513	protein_coding
ENSG00000163106	840.513	3.41128	1.00936	3.37967	0.000725733	0.00556221	HPGDS	27306	protein_coding
ENSG00000145358	162.949	3.95833	1.95411	2.02564	0.0428015	0.135744	DDIT4L	115265	protein_coding
ENSG00000153064	34769.9	-2.98728	0.459095	-6.5069	7.67e-11	3.35e-09	BANK1	55024	protein_coding
ENSG00000168772	178.182	-4.4824	0.897968	-4.99171	5.98e-07	1.21e-05	CXXC4	80319	protein_coding
ENSG00000138795	14589.2	-3.6684	0.392983	-9.33475	1.01e-20	3.96e-18	LEF1	51176	protein_coding
ENSG00000138798	4917.88	-6.58646	0.800056	-8.23251	1.83e-16	3.04e-14	EGF	1950	protein_coding
ENSG00000174607	1431.2	-2.47671	0.843573	-2.93598	0.00332501	0.0190733	UGT8	7368	protein_coding
ENSG00000145349	32230.5	-3.62723	0.688633	-5.26728	1.38e-07	3.18e-06	CAMK2D	817	protein_coding
ENSG00000050730	700.635	-2.81091	0.74647	-3.7656	0.000166147	0.00161579	TNIP3	79931	protein_coding
ENSG00000138741	217.743	-3.80734	1.05136	-3.62134	0.000293083	0.00261244	TRPC3	7222	protein_coding
ENSG00000138685	425.827	-2.60249	0.726699	-3.58125	0.000341956	0.00298197	FGF2	2247	protein_coding
ENSG00000196159	868.994	-2.39046	0.818119	-2.9219	0.00347903	0.0197184	FAT4	79633	protein_coding
ENSG00000151012	2082.03	2.03416	0.800532	2.54101	0.0110532	0.0493112	SLC7A11	23657	protein_coding
ENSG00000153132	564.907	3.17939	1.18813	2.67597	0.00745136	0.0361075	CLGN	1047	protein_coding
ENSG00000109436	8726.08	-2.47853	0.779446	-3.17986	0.00147347	0.00992666	TBC1D9	23158	protein_coding
ENSG00000164136	8107.84	-4.05253	0.585261	-6.92432	4.38e-12	2.49e-10	IL15	3600	protein_coding
ENSG00000109452	6654.35	-2.19647	0.75002	-2.92855	0.00340545	0.0194092	INPP4B	8821	protein_coding
ENSG00000250673	127.853	-2.72978	0.87813	-3.10863	0.00187958	0.0120826	RP11-6L6.2	NA	protein_coding
ENSG00000170180	742.021	2.45928	1.13269	2.17119	0.0299169	0.104268	GYPA	2993	protein_coding
ENSG00000164161	76.2599	5.31243	1.84641	2.87716	0.00401269	0.0220924	HHIP	64399	protein_coding
ENSG00000151623	17586.6	-3.83788	0.454993	-8.43503	3.31e-17	6.3e-15	NR3C2	4306	protein_coding
ENSG00000061918	10110.8	-3.02934	0.8405	-3.60421	0.000313099	0.0027647	GUCY1B3	2983	protein_coding
ENSG00000183439	285.998	-2.89224	1.25198	-2.31012	0.0208813	0.079802	TRIM61	391712	protein_coding
ENSG00000250486	20.026	-2.82679	0.877656	-3.22084	0.00127815	0.00886621	FAM218A	152756	protein_coding
ENSG00000198948	13744.2	-5.0004	0.793256	-6.30365	2.91e-10	1.14e-08	MFAP3L	101928198	protein_coding
ENSG00000164120	1461.02	-2.30242	0.787447	-2.92391	0.00345664	0.0196243	HPGD	3248	protein_coding
ENSG00000150625	47.115	-3.11402	1.04202	-2.98844	0.00280407	0.0166347	GPM6A	2823	protein_coding
ENSG00000150630	136.407	-2.6653	1.27314	-2.09348	0.0363062	0.120039	VEGFC	7424	protein_coding
ENSG00000109762	2306.91	-3.00683	0.626397	-4.8002	1.59e-06	2.92e-05	SNX25	83891	protein_coding
ENSG00000088926	13.4071	-4.3908	1.92311	-2.28317	0.0224202	0.0841206	F11	2160	protein_coding
ENSG00000083857	3042.29	6.73973	1.67068	4.03414	5.48e-05	0.000632296	FAT1	2195	protein_coding
ENSG00000151725	5947.78	2.08787	0.375975	5.55321	2.8e-08	7.47e-07	CENPU	79682	protein_coding
ENSG00000145506	347.375	5.44725	1.56153	3.4884	0.00048593	0.00398664	NKD2	85409	protein_coding
ENSG00000071539	1423.48	2.35751	0.44979	5.24135	1.59e-07	3.62e-06	TRIP13	9319	protein_coding
ENSG00000174358	389.507	8.34517	1.69283	4.92973	8.23e-07	1.6e-05	SLC6A19	340024	protein_coding
ENSG00000164362	66.145	3.24298	1.0351	3.13302	0.00173015	0.011301	TERT	7015	protein_coding
ENSG00000164237	1486.31	3.14432	0.492385	6.38589	1.7e-10	7.02e-09	CMBL	134147	protein_coding
ENSG00000248874	805.447	-4.53336	1.16909	-3.87767	0.00010546	0.00110731	C5orf17	NA	protein_coding
ENSG00000113389	3178.55	3.61729	0.81518	4.43741	9.1e-06	0.000134076	NPR3	4883	protein_coding
ENSG00000079215	3143.86	2.53443	0.794331	3.19064	0.00141956	0.00965818	SLC1A3	6507	protein_coding
ENSG00000250722	10876.3	7.11986	0.922386	7.71896	1.17e-14	1.27e-12	SEPP1	6414	protein_coding
ENSG00000164283	34.2495	22.8992	3.08613	7.42005	1.17e-13	9.49e-12	ESM1	11082	protein_coding
ENSG00000113088	5231.52	-3.25423	0.70963	-4.58581	4.52e-06	7.24e-05	GZMK	3003	protein_coding
ENSG00000145649	7421.35	-3.91144	0.595453	-6.56884	5.07e-11	2.28e-09	GZMA	3001	protein_coding
ENSG00000134352	19320	-2.21177	0.325401	-6.79706	1.07e-11	5.5e-10	IL6ST	3572	protein_coding
ENSG00000164181	35251.4	-6.02429	0.704877	-8.54658	1.27e-17	2.54e-15	ELOVL7	79993	protein_coding
ENSG00000068796	25327.1	-2.19861	0.345456	-6.36438	1.96e-10	7.96e-09	KIF2A	3796	protein_coding
ENSG00000197860	26254.2	-2.03182	0.279708	-7.26406	3.76e-13	2.73e-11	SGTB	54557	protein_coding
ENSG00000134057	3644.26	2.04343	0.591327	3.45567	0.000548924	0.00440999	CCNB1	891	protein_coding
ENSG00000152939	309.605	2.94484	0.812289	3.62535	0.000288565	0.00257575	MARVELD2	153562	protein_coding
ENSG00000131711	54.7403	-4.11703	0.760288	-5.41509	6.13e-08	1.52e-06	MAP1B	4131	protein_coding
ENSG00000197822	2836.71	4.05933	0.937776	4.32868	1.5e-05	0.000206625	OCLN	100506658	protein_coding
ENSG00000176928	1095.05	-3.78775	0.420857	-9.0001	2.26e-19	6.97e-17	GCNT4	51301	protein_coding
ENSG00000145700	697.765	-2.68973	0.523938	-5.13367	2.84e-07	6.1e-06	ANKRD31	256006	protein_coding
ENSG00000198780	2923.84	-3.21001	0.705607	-4.54929	5.38e-06	8.43e-05	FAM169A	26049	protein_coding
ENSG00000181104	8859.74	-3.44733	0.440753	-7.82145	5.22e-15	6.35e-13	F2R	2149	protein_coding
ENSG00000132846	300.36	2.09247	0.466385	4.48657	7.24e-06	0.000109652	ZBED3	84327	protein_coding
ENSG00000113319	5489.46	-4.44152	0.516205	-8.60418	7.69e-18	1.62e-15	RASGRF2	5924	protein_coding
ENSG00000178015	23.0163	-2.00936	0.508413	-3.95222	7.74e-05	0.000853007	GPR150	285601	protein_coding
ENSG00000145757	233.591	2.11063	0.755885	2.79227	0.00523401	0.0273077	SPATA9	83890	protein_coding
ENSG00000174136	562.401	-3.18309	0.366527	-8.68446	3.81e-18	8.72e-16	RGMB	285704	protein_coding
ENSG00000184349	91.8527	-2.47324	0.964192	-2.56509	0.0103147	0.0467223	EFNA5	1946	protein_coding
ENSG00000145777	673.116	7.5597	1.71779	4.40084	1.08e-05	0.000155132	TSLP	85480	protein_coding
ENSG00000129595	2496.05	-2.97391	0.54601	-5.44662	5.13e-08	1.29e-06	EPB41L4A	64097	protein_coding
ENSG00000134986	5038.07	2.9219	0.445122	6.56427	5.23e-11	2.34e-09	NREP	9315	protein_coding
ENSG00000080709	77.4931	24.0389	3.1938	7.52674	5.2e-14	4.74e-12	KCNN2	3781	protein_coding
ENSG00000171444	320.645	-2.2266	0.627327	-3.54934	0.0003862	0.00329444	MCC	4163	protein_coding
ENSG00000064692	25.7499	3.27272	1.62448	2.01463	0.0439436	0.138202	SNCAIP	9627	protein_coding
ENSG00000164904	193.173	2.72241	0.660203	4.12359	3.73e-05	0.000455981	ALDH7A1	501	protein_coding
ENSG00000145794	561.086	4.27045	1.23926	3.44597	0.000569022	0.00452717	MEGF10	84466	protein_coding
ENSG00000113396	9385.19	7.17703	1.30175	5.51339	3.52e-08	9.18e-07	SLC27A6	28965	protein_coding
ENSG00000164403	141.747	-3.68361	0.984731	-3.74072	0.00018349	0.00175767	SHROOM1	134549	protein_coding
ENSG00000205089	46.2612	-3.65826	0.830918	-4.40267	1.07e-05	0.000154158	CCNI2	645121	protein_coding
ENSG00000081059	2102.57	-3.27588	0.663467	-4.93752	7.91e-07	1.55e-05	TCF7	6932	protein_coding
ENSG00000251380	11.8394	-2.56871	0.72196	-3.55796	0.000373739	0.0032101	C5orf20	140947	protein_coding
ENSG00000120708	11495	-3.85399	0.960784	-4.01129	6.04e-05	0.00068706	TGFBI	7045	protein_coding
ENSG00000120738	3779.8	3.06161	0.706502	4.33348	1.47e-05	0.000202847	EGR1	1958	protein_coding
ENSG00000170458	5515.65	-2.20498	0.940705	-2.34396	0.0190802	0.0748059	CD14	929	protein_coding
ENSG00000204970	49.1777	23.4202	3.19397	7.33265	2.26e-13	1.72e-11	PCDHA1	56147	protein_coding
ENSG00000187372	44.1109	5.4123	1.25467	4.31371	1.61e-05	0.000218713	PCDHB13	56123	protein_coding
ENSG00000120327	24.9027	4.14235	1.228	3.37324	0.00074288	0.00566162	PCDHB14	56122	protein_coding
ENSG00000113248	16.7554	2.13932	1.08916	1.9642	0.049507	0.150764	PCDHB15	56121	protein_coding
ENSG00000253910	3318.49	2.34991	0.991642	2.36972	0.0178015	0.0709322	PCDHGB2	56103	protein_coding
ENSG00000253485	2151.27	2.06102	0.859566	2.39775	0.0164962	0.0670561	PCDHGA5	56110	protein_coding
ENSG00000253767	1275.59	2.47034	0.743499	3.32259	0.000891854	0.00659693	PCDHGA8	9708	protein_coding
ENSG00000240764	58.8871	2.62424	0.94074	2.78955	0.00527814	0.0274953	PCDHGC5	56097	protein_coding
ENSG00000204928	16.2764	7.08763	3.1949	2.21842	0.0265262	0.0954129	GRXCR2	643226	protein_coding
ENSG00000186314	2741.35	2.67314	0.351096	7.61372	2.66e-14	2.62e-12	PRELID2	153768	protein_coding
ENSG00000156475	4123.64	-4.45642	0.54524	-8.17332	3e-16	4.74e-14	PPP2R2B	5521	protein_coding
ENSG00000113657	990.088	5.57209	1.1374	4.89897	9.63e-07	1.85e-05	DPYSL3	1809	protein_coding
ENSG00000176049	2021.41	-2.78089	0.995359	-2.79386	0.00520832	0.0272031	JAKMIP2	9832	protein_coding
ENSG00000173210	4893.82	-6.82993	1.35366	-5.04552	4.52e-07	9.36e-06	ABLIM3	22885	protein_coding
ENSG00000127743	15.6614	21.8681	3.19495	6.84456	7.67e-12	4.13e-10	IL17B	27190	protein_coding
ENSG00000183111	129.547	2.21077	0.937463	2.35824	0.0183616	0.0726143	ARHGEF37	389337	protein_coding
ENSG00000164591	38.956	2.15886	0.924823	2.33435	0.0195773	0.0762089	MYOZ3	91977	protein_coding
ENSG00000237693	1901.45	2.98568	0.742938	4.01875	5.85e-05	0.000668845	IRGM	345611	protein_coding
ENSG00000113140	42099.8	-3.61752	0.957181	-3.77935	0.000157241	0.0015466	SPARC	6678	protein_coding
ENSG00000226650	8.1205	2.29862	0.645604	3.56042	0.000370268	0.00318272	KIF4B	285643	protein_coding
ENSG00000170624	5215.69	-4.84405	0.869923	-5.56837	2.57e-08	6.9e-07	SGCD	6444	protein_coding
ENSG00000113263	12921.2	-3.93799	0.427069	-9.22097	2.94e-20	1.08e-17	ITK	3702	protein_coding
ENSG00000135074	16813.6	-2.40489	0.535466	-4.49121	7.08e-06	0.000107388	ADAM19	8728	protein_coding
ENSG00000172548	28.236	-2.82398	1.24112	-2.27535	0.0228852	0.0853612	NIPAL4	348938	protein_coding
ENSG00000164330	651.591	-2.73205	0.652943	-4.18421	2.86e-05	0.000363253	EBF1	1879	protein_coding
ENSG00000135083	244.825	-4.5718	0.570938	-8.00752	1.17e-15	1.61e-13	CCNJL	79616	protein_coding
ENSG00000221886	425.411	3.12155	0.455437	6.85396	7.18e-12	3.88e-10	C5orf54	63920	protein_coding
ENSG00000214357	3127.84	4.16483	0.974265	4.27484	1.91e-05	0.000255322	NEURL1B	54492	protein_coding
ENSG00000182230	30.8654	-4.04777	1.38522	-2.92212	0.00347661	0.0197132	FAM153B	100507387	protein_coding
ENSG00000170074	507.922	-3.76912	0.461292	-8.17079	3.06e-16	4.8e-14	FAM153A	285596	protein_coding
ENSG00000249109	5.38708	-6.45535	2.64422	-2.4413	0.0146343	0.0611786	RP11-1026M7.2	NA	protein_coding
ENSG00000145911	179.927	-2.4315	0.672849	-3.61374	0.000301817	0.00267912	N4BP3	23138	protein_coding
ENSG00000204677	48.7144	-2.60256	0.889839	-2.92475	0.00344732	0.0195947	FAM153C	101930363	protein_coding
ENSG00000177932	892.361	-2.65021	0.739559	-3.5835	0.000339022	0.00295869	ZNF354C	30832	protein_coding
ENSG00000087116	5523.72	4.97086	1.10103	4.51472	6.34e-06	9.72e-05	ADAMTS2	9509	protein_coding
ENSG00000050767	5097.49	3.64076	1.09831	3.31488	0.000916813	0.00673276	COL23A1	91522	protein_coding
ENSG00000213316	551.358	3.02113	0.530989	5.68964	1.27e-08	3.63e-07	LTC4S	4056	protein_coding
ENSG00000131459	210.016	-3.10595	1.46969	-2.11333	0.0345727	0.115775	GFPT2	9945	protein_coding
ENSG00000146054	80.2409	-2.09863	0.777322	-2.69982	0.00693768	0.0341141	TRIM7	81786	protein_coding
ENSG00000137265	1350.53	-2.5785	0.573015	-4.49987	6.8e-06	0.000103663	IRF4	3662	protein_coding
ENSG00000164385	96.4131	2.34446	1.1076	2.11671	0.0342846	0.115164	C6orf195	154386	protein_coding
ENSG00000170542	6551.11	-2.21203	0.69336	-3.19031	0.00142121	0.00966741	SERPINB9	5272	protein_coding
ENSG00000168994	569.547	-2.32357	0.866294	-2.6822	0.00731397	0.0355645	PXDC1	221749	protein_coding
ENSG00000111863	261.503	-3.46261	0.509143	-6.80086	1.04e-11	5.4e-10	ADTRP	84830	protein_coding
ENSG00000124766	7417.88	4.18139	0.641444	6.51871	7.09e-11	3.12e-09	SOX4	6659	protein_coding
ENSG00000112294	13101.5	2.30792	0.645899	3.57319	0.000352653	0.00306518	ALDH5A1	7915	protein_coding
ENSG00000124568	15.9351	-8.01954	3.12901	-2.56296	0.0103784	0.0469487	SLC17A1	6568	protein_coding
ENSG00000010704	132.44	-2.61178	0.634739	-4.11473	3.88e-05	0.000471109	HFE	3077	protein_coding
ENSG00000111801	3321.34	-2.10544	0.27524	-7.64945	2.02e-14	2.05e-12	BTN3A3	10384	protein_coding
ENSG00000197153	2540.44	2.60996	1.03132	2.5307	0.0113835	0.0504897	HIST1H3J	8968	protein_coding
ENSG00000235109	398.284	3.64999	0.302158	12.0797	1.35e-33	5.06e-30	ZSCAN31	64288	protein_coding
ENSG00000189298	1826.91	2.39311	0.352258	6.79363	1.09e-11	5.61e-10	ZKSCAN3	80317	protein_coding
ENSG00000204642	3160.43	-2.19978	0.607582	-3.62055	0.000293976	0.00261858	HLA-F	3134	protein_coding
ENSG00000204632	4.94725	-5.4078	1.807	-2.99269	0.00276526	0.0164713	HLA-G	3135	protein_coding
ENSG00000204614	291.508	-9.7049	1.64247	-5.90871	3.45e-09	1.09e-07	TRIM40	135644	protein_coding
ENSG00000227507	237.533	-2.2402	0.340486	-6.57942	4.72e-11	2.13e-09	LTB	4050	protein_coding
ENSG00000204475	854.832	-2.52435	0.340215	-7.41985	1.17e-13	9.49e-12	NCR3	259197	protein_coding
ENSG00000226979	27.2627	-3.36813	0.736767	-4.5715	4.84e-06	7.67e-05	LTA	4049	protein_coding
ENSG00000204366	109.674	2.98512	0.46649	6.39912	1.56e-10	6.47e-09	ZBTB12	221527	protein_coding
ENSG00000204424	956.515	-6.77156	1.52369	-4.44418	8.82e-06	0.000130322	LY6G6F	259215	protein_coding
ENSG00000250641	72.3158	-4.65636	2.12204	-2.19429	0.0282146	0.0998122	MEGT1	259215	protein_coding
ENSG00000255552	2.44151	-5.31384	1.45532	-3.65132	0.0002609	0.00236963	LY6G6E	NA	protein_coding
ENSG00000204420	1193.59	-5.00202	0.761138	-6.57176	4.97e-11	2.24e-09	C6orf25	80739	protein_coding
ENSG00000241404	113.451	2.05066	0.523895	3.91425	9.07e-05	0.000974814	EGFL8	80864	protein_coding
ENSG00000241106	779.967	-2.3497	0.68148	-3.44793	0.000564898	0.00450393	HLA-DOB	3112	protein_coding
ENSG00000242574	2493.26	-2.14707	0.725674	-2.95873	0.00308909	0.017968	HLA-DMB	3109	protein_coding
ENSG00000096433	4072.33	-3.10052	0.407711	-7.60471	2.86e-14	2.77e-12	ITPR3	3710	protein_coding
ENSG00000124678	57.0321	3.53561	1.16722	3.02909	0.00245295	0.014944	TCP11	6954	protein_coding
ENSG00000007866	173.752	2.11621	0.993758	2.1295	0.0332129	0.112496	TEAD3	7005	protein_coding
ENSG00000196748	9.38402	6.2966	2.34078	2.68995	0.00714616	0.0349453	CLPSL2	389383	protein_coding
ENSG00000255587	4834.42	2.23106	0.494201	4.51448	6.35e-06	9.73e-05	RAB44	401258	protein_coding
ENSG00000164530	394.932	-3.58384	0.767347	-4.67042	3.01e-06	5.09e-05	PI16	221476	protein_coding
ENSG00000172738	1109.55	2.44525	0.783372	3.12144	0.0017997	0.0116715	TMEM217	221468	protein_coding
ENSG00000124780	460.259	3.40008	1.54343	2.20294	0.0275993	0.0981717	KCNK17	89822	protein_coding
ENSG00000164626	2812.23	3.14857	1.22034	2.58007	0.00987805	0.0451327	KCNK5	8645	protein_coding
ENSG00000112559	797.202	9.15736	1.83539	4.98933	6.06e-07	1.22e-05	MDFI	4188	protein_coding
ENSG00000112212	34.3525	2.72479	1.15134	2.36663	0.017951	0.0713508	TSPO2	222642	protein_coding
ENSG00000161911	3266.86	-7.91911	0.813803	-9.73099	2.22e-22	1.19e-19	TREML1	340205	protein_coding
ENSG00000171611	3087.78	-5.24601	1.38641	-3.78389	0.000154397	0.00152308	PTCRA	171558	protein_coding
ENSG00000112655	1244.62	2.22613	0.605053	3.67924	0.000233931	0.00215844	PTK7	5754	protein_coding
ENSG00000181577	13.9156	2.56371	1.13852	2.25178	0.0243361	0.0894458	C6orf223	221416	protein_coding
ENSG00000112782	1047.52	-3.20798	0.505261	-6.34916	2.16e-10	8.7e-09	CLIC5	53405	protein_coding
ENSG00000112796	250.11	-3.90596	0.737497	-5.29624	1.18e-07	2.76e-06	ENPP5	59084	protein_coding
ENSG00000172348	2609	-4.34702	0.798752	-5.44226	5.26e-08	1.32e-06	RCAN2	10231	protein_coding
ENSG00000146070	2111.45	-4.16667	1.20744	-3.45084	0.00055885	0.00446735	PLA2G7	7941	protein_coding
ENSG00000112077	26627.8	6.54651	1.37029	4.77746	1.78e-06	3.22e-05	RHAG	6005	protein_coding
ENSG00000124490	115.756	-4.83179	2.20471	-2.19157	0.0284102	0.100277	CRISP2	7180	protein_coding
ENSG00000096006	2857.07	-5.00651	1.34579	-3.72014	0.000199115	0.00188577	CRISP3	10321	protein_coding
ENSG00000137270	24.8368	-5.4605	1.77859	-3.07013	0.00213964	0.0133665	GCM1	8521	protein_coding
ENSG00000151917	1101.7	5.51647	1.28178	4.30377	1.68e-05	0.000227207	BEND6	221336	protein_coding
ENSG00000112232	295.906	-3.35496	0.655157	-5.12084	3.04e-07	6.5e-06	KHDRBS2	202559	protein_coding
ENSG00000082293	4038.65	-3.88108	0.530481	-7.31615	2.55e-13	1.94e-11	COL19A1	1310	protein_coding
ENSG00000196586	4146.91	-3.41342	0.606954	-5.62385	1.87e-08	5.15e-07	MYO6	4646	protein_coding
ENSG00000198478	21360.2	-6.02154	0.907178	-6.63766	3.19e-11	1.49e-09	SH3BGRL2	83699	protein_coding
ENSG00000118402	470.736	-4.32667	0.989384	-4.3731	1.22e-05	0.000173266	ELOVL4	6785	protein_coding
ENSG00000146242	385.349	3.98573	1.09779	3.63067	0.000282683	0.00253804	TPBG	7162	protein_coding
ENSG00000135318	2947.76	-2.31121	0.718616	-3.2162	0.001299	0.00898123	NT5E	4907	protein_coding
ENSG00000118432	43.5339	-3.23661	0.737873	-4.38641	1.15e-05	0.00016424	CNR1	1268	protein_coding
ENSG00000112182	17159	-3.15655	0.584121	-5.40392	6.52e-08	1.61e-06	BACH2	60468	protein_coding
ENSG00000186231	268.691	-3.71134	0.462039	-8.03254	9.55e-16	1.35e-13	KLHL32	114792	protein_coding
ENSG00000112290	11959.1	2.97994	0.736981	4.04344	5.27e-05	0.000612104	WASF1	8936	protein_coding
ENSG00000004809	7770.46	3.44332	0.580922	5.92734	3.08e-09	9.83e-08	SLC22A16	85413	protein_coding
ENSG00000010810	9839.03	-2.87532	0.393195	-7.31273	2.62e-13	1.98e-11	FYN	2534	protein_coding
ENSG00000112394	876.262	-2.52817	0.629959	-4.01324	5.99e-05	0.000682824	SLC16A10	117247	protein_coding
ENSG00000123500	191.177	-2.67969	0.78249	-3.42457	0.000615771	0.00484532	COL10A1	1300	protein_coding
ENSG00000173626	359.51	-3.57327	0.652134	-5.47934	4.27e-08	1.09e-06	TRAPPC3L	100128327	protein_coding
ENSG00000178033	124.106	-5.25941	1.06966	-4.91691	8.79e-07	1.7e-05	FAM26E	254228	protein_coding
ENSG00000111860	25531.7	-2.20723	0.634749	-3.47732	0.000506449	0.00412883	CEP85L	387119	protein_coding
ENSG00000198523	2.24035	-3.62658	1.84353	-1.96719	0.0491613	0.149955	PLN	5350	protein_coding
ENSG00000172594	738.249	-2.66651	0.973133	-2.74013	0.00614143	0.0309183	SMPDL3A	10924	protein_coding
ENSG00000186439	36.6	23.0171	3.19413	7.20607	5.76e-13	4.04e-11	TRDN	10345	protein_coding
ENSG00000188580	57.08	-4.25284	1.97383	-2.15461	0.0311924	0.107512	NKAIN2	154215	protein_coding
ENSG00000172673	8077.26	-3.98813	0.518047	-7.6984	1.38e-14	1.45e-12	THEMIS	387357	protein_coding
ENSG00000152894	4010.8	-3.47928	0.535373	-6.4988	8.1e-11	3.52e-09	PTPRK	5796	protein_coding
ENSG00000189367	40.818	-6.83909	1.30499	-5.24071	1.6e-07	3.62e-06	KIAA0408	387104	protein_coding
ENSG00000184530	27.5745	7.85163	2.09569	3.74655	0.000179281	0.00172312	C6orf58	352999	protein_coding
ENSG00000203756	147.489	-4.14405	1.41671	-2.92512	0.00344328	0.0195817	TMEM244	253582	protein_coding
ENSG00000196569	3089.52	-3.07382	0.521028	-5.89952	3.65e-09	1.15e-07	LAMA2	3908	protein_coding
ENSG00000164483	3058.59	-3.76808	0.457782	-8.23116	1.85e-16	3.06e-14	SAMD3	154075	protein_coding
ENSG00000079931	101.756	-2.53456	1.04304	-2.42998	0.0150996	0.0627032	MOXD1	26002	protein_coding
ENSG00000146409	6769.41	-2.20193	0.672444	-3.27452	0.00105843	0.00759226	SLC18B1	116843	protein_coding
ENSG00000118513	20084	4.05848	0.525886	7.71743	1.19e-14	1.28e-12	MYB	4602	protein_coding
ENSG00000135525	3035.14	2.87376	0.512633	5.60589	2.07e-08	5.66e-07	MAP7	9053	protein_coding
ENSG00000112378	510.326	-3.06371	0.666978	-4.59343	4.36e-06	7.02e-05	PERP	64065	protein_coding
ENSG00000118503	15040.1	-3.02382	0.539887	-5.60084	2.13e-08	5.81e-07	TNFAIP3	7128	protein_coding
ENSG00000164440	2734.07	2.02741	0.969306	2.09161	0.0364737	0.120495	TXLNB	167838	protein_coding
ENSG00000118495	21602.5	2.18515	0.437982	4.98914	6.06e-07	1.22e-05	PLAGL1	5325	protein_coding
ENSG00000111961	1415.83	-3.98683	1.01737	-3.91875	8.9e-05	0.00096232	SASH1	23328	protein_coding
ENSG00000198729	340.219	-3.88608	1.83819	-2.11408	0.0345082	0.115685	PPP1R14C	81706	protein_coding
ENSG00000120256	1838.03	4.28693	0.747076	5.73828	9.56e-09	2.81e-07	LRP11	84918	protein_coding
ENSG00000164520	43.4944	6.138	2.07987	2.95115	0.00316595	0.0183359	RAET1E	135250	protein_coding
ENSG00000203722	3.38582	4.83209	2.14309	2.25473	0.0241506	0.0889095	RAET1G	353091	protein_coding
ENSG00000120254	3527.89	2.03353	0.357472	5.68865	1.28e-08	3.65e-07	MTHFD1L	101928195	protein_coding
ENSG00000120279	1956.03	-5.03904	0.736815	-6.83895	7.98e-12	4.27e-10	MYCT1	80177	protein_coding
ENSG00000131018	125001	-2.41676	0.479782	-5.03719	4.72e-07	9.72e-06	SYNE1	23345	protein_coding
ENSG00000091844	427.393	-3.52207	0.988013	-3.5648	0.000364128	0.00314197	RGS17	26575	protein_coding
ENSG00000153721	686.64	3.90723	0.73005	5.35199	8.7e-08	2.09e-06	CNKSR3	154043	protein_coding
ENSG00000074706	53963.5	-2.30836	0.634041	-3.64071	0.000271891	0.00245291	IPCEF1	26034	protein_coding
ENSG00000175003	219.352	-2.24404	0.977262	-2.29625	0.0216613	0.0820095	SLC22A1	6580	protein_coding
ENSG00000185345	571.428	-2.24803	0.801952	-2.8032	0.00505978	0.0266131	PARK2	5071	protein_coding
ENSG00000112530	17.4979	-4.27264	1.33882	-3.19134	0.00141613	0.0096368	PACRG	135138	protein_coding
ENSG00000130396	906.116	-2.1435	0.562927	-3.80777	0.000140224	0.00140843	MLLT4	4301	protein_coding
ENSG00000198719	96.8875	-2.40817	0.646277	-3.72622	0.000194373	0.00184813	DLL1	28514	protein_coding
ENSG00000197461	1225.38	-5.73002	1.02385	-5.59654	2.19e-08	5.92e-07	PDGFA	5154	protein_coding
ENSG00000164877	2119.97	3.30995	0.606718	5.4555	4.88e-08	1.23e-06	MICALL2	79778	protein_coding
ENSG00000164855	49.209	3.43765	0.957221	3.59128	0.000329059	0.00288445	TMEM184A	101927064	protein_coding
ENSG00000198286	2591.55	-2.77509	0.517882	-5.35853	8.39e-08	2.03e-06	CARD11	84433	protein_coding
ENSG00000075618	1646.88	3.79256	0.522322	7.26096	3.84e-13	2.77e-11	FSCN1	6624	protein_coding
ENSG00000005108	8672.27	4.20048	1.70864	2.45838	0.0139563	0.0590109	THSD7A	221981	protein_coding
ENSG00000146530	177.548	-2.47849	1.03203	-2.40157	0.0163249	0.0665942	VWDE	221806	protein_coding
ENSG00000106541	159.035	24.9755	2.79794	8.92638	4.4e-19	1.26e-16	AGR2	10551	protein_coding
ENSG00000105849	8021.77	2.35656	0.752671	3.13093	0.00174253	0.0113708	TWISTNB	221830	protein_coding
ENSG00000122691	135.536	5.08067	2.20495	2.30421	0.0212109	0.0807622	TWIST1	7291	protein_coding
ENSG00000183742	1151.83	2.85289	0.939304	3.03724	0.00238755	0.0146516	MACC1	346389	protein_coding
ENSG00000105855	1981	2.51994	1.21846	2.06813	0.0386276	0.12557	ITGB8	3696	protein_coding
ENSG00000105889	801.185	-3.18215	0.538109	-5.91359	3.35e-09	1.06e-07	STEAP1B	256227	protein_coding
ENSG00000136244	23.9884	-2.67769	1.2829	-2.08721	0.0368689	0.121369	IL6	3569	protein_coding
ENSG00000136231	3286.04	-3.38793	0.818437	-4.13951	3.48e-05	0.000430627	IGF2BP3	10643	protein_coding
ENSG00000105996	29.7091	6.79796	1.70217	3.99371	6.5e-05	0.000733895	HOXA2	3199	protein_coding
ENSG00000005073	13.985	6.87173	1.80957	3.79744	0.0001462	0.00145715	HOXA11	3207	protein_coding
ENSG00000105997	3114.48	6.83184	1.13325	6.02851	1.65e-09	5.6e-08	HOXA3	3200	protein_coding
ENSG00000197576	176.244	4.76855	1.04012	4.58463	4.55e-06	7.27e-05	HOXA4	3201	protein_coding
ENSG00000106004	616.345	7.41367	1.33933	5.53534	3.11e-08	8.18e-07	HOXA5	3202	protein_coding
ENSG00000106006	947.82	8.73138	1.70179	5.13072	2.89e-07	6.19e-06	HOXA6	3203	protein_coding
ENSG00000122592	453.548	7.69486	1.40252	5.48646	4.1e-08	1.05e-06	HOXA7	3204	protein_coding
ENSG00000078399	2825.83	8.68328	1.331	6.52386	6.85e-11	3.03e-09	HOXA9	442920	protein_coding
ENSG00000253293	2846.09	6.6141	1.02855	6.43052	1.27e-10	5.37e-09	HOXA10	3206	protein_coding
ENSG00000136193	894.428	-2.74858	0.669422	-4.10591	4.03e-05	0.000486138	SCRN1	9805	protein_coding
ENSG00000106125	1178.19	2.06195	0.713563	2.88965	0.00385668	0.0214262	FAM188B	84182	protein_coding
ENSG00000240583	342.601	3.30076	0.721206	4.57672	4.72e-06	7.52e-05	AQP1	358	protein_coding
ENSG00000086289	4798.15	3.24563	0.457749	7.09042	1.34e-12	8.73e-11	EPDR1	54749	protein_coding
ENSG00000106483	44.9834	4.73772	0.697457	6.79284	1.1e-11	5.64e-10	SFRP4	6424	protein_coding
ENSG00000106624	231.016	2.68402	0.786368	3.41319	0.000642074	0.00501631	AEBP1	165	protein_coding
ENSG00000146674	198.934	-3.11636	0.924027	-3.37259	0.000744648	0.00567125	IGFBP3	3486	protein_coding
ENSG00000164742	1283.38	5.8133	1.52656	3.80809	0.000140044	0.00140724	ADCY1	107	protein_coding
ENSG00000106070	6768.58	2.13787	0.410482	5.20819	1.91e-07	4.24e-06	GRB10	2887	protein_coding
ENSG00000106089	420.012	-2.40963	1.09112	-2.2084	0.0272163	0.0972613	STX1A	6804	protein_coding
ENSG00000006704	335.482	3.40311	1.11082	3.06361	0.00218686	0.0136034	GTF2IRD1	9569	protein_coding
ENSG00000106178	109.309	4.24557	2.02303	2.09862	0.0358508	0.118896	CCL24	6369	protein_coding
ENSG00000243566	37.9378	-2.49387	0.765346	-3.25848	0.00112009	0.00792322	UPK3B	80761	protein_coding
ENSG00000127951	12718.1	-2.07338	0.874746	-2.37027	0.0177753	0.0708613	FGL2	10875	protein_coding
ENSG00000186088	16864.4	-2.14216	0.414513	-5.16789	2.37e-07	5.16e-06	GSAP	54103	protein_coding
ENSG00000127955	2921.77	3.64522	1.18766	3.06926	0.00214592	0.0134008	GNAI1	2770	protein_coding
ENSG00000075223	477.216	-3.9427	1.14654	-3.43879	0.000584323	0.0046314	SEMA3C	10512	protein_coding
ENSG00000019991	18966.1	2.56758	0.808478	3.17582	0.00149412	0.0100337	HGF	3082	protein_coding
ENSG00000005471	727.677	-2.16388	1.00159	-2.16045	0.0307378	0.106348	ABCB4	5244	protein_coding
ENSG00000085563	6480.21	-3.0162	0.630283	-4.78546	1.71e-06	3.11e-05	ABCB1	5243	protein_coding
ENSG00000105784	48.9108	-2.62765	1.19175	-2.20487	0.027463	0.0978326	RUNDC3B	154661	protein_coding
ENSG00000127954	4247.28	-2.30683	1.14308	-2.01808	0.0435829	0.137394	STEAP4	79689	protein_coding
ENSG00000157224	2720.09	2.30147	0.530641	4.33715	1.44e-05	0.000199884	CLDN12	9069	protein_coding
ENSG00000105825	8.05564	-5.5255	1.44335	-3.82826	0.000129053	0.00131492	TFPI2	7980	protein_coding
ENSG00000004799	906.738	-2.43284	0.911161	-2.67004	0.0075842	0.0365985	PDK4	5166	protein_coding
ENSG00000105810	618381	2.77668	0.320744	8.65699	4.84e-18	1.07e-15	CDK6	1021	protein_coding
ENSG00000106236	90.0463	2.07937	1.04309	1.99347	0.0462102	0.143282	NPTX2	4885	protein_coding
ENSG00000106327	4872.68	4.51832	1.04415	4.32729	1.51e-05	0.000207674	TFR2	7036	protein_coding
ENSG00000066923	2364.78	-2.75003	0.588943	-4.66944	3.02e-06	5.11e-05	STAG3	10734	protein_coding
ENSG00000213413	69.4898	-25.0622	3.12797	-8.01229	1.13e-15	1.56e-13	PVRIG	79037	protein_coding
ENSG00000087085	28.644	2.55437	1.00553	2.54032	0.0110752	0.049383	ACHE	43	protein_coding
ENSG00000128606	344.723	3.60029	0.788792	4.5643	5.01e-06	7.91e-05	LRRC17	10234	protein_coding
ENSG00000128536	1035.9	-3.79517	0.477298	-7.95136	1.84e-15	2.45e-13	CDHR3	222256	protein_coding
ENSG00000005249	18625.1	-3.16022	0.542777	-5.82231	5.8e-09	1.78e-07	PRKAR2B	5577	protein_coding
ENSG00000091129	824.275	-4.73647	1.00691	-4.70397	2.55e-06	4.42e-05	NRCAM	4897	protein_coding
ENSG00000164604	76.5212	3.60496	1.20018	3.00367	0.00266743	0.0160188	GPR85	54329	protein_coding
ENSG00000105974	1217.39	2.57834	0.92627	2.78357	0.00537638	0.0278715	CAV1	857	protein_coding
ENSG00000106013	198.792	3.9206	1.67624	2.33893	0.0193392	0.0755751	ANKRD7	56311	protein_coding
ENSG00000008311	932.467	-3.21175	0.781078	-4.11194	3.92e-05	0.000476156	AASS	10157	protein_coding
ENSG00000002745	44.8501	-2.29371	0.838046	-2.73697	0.00620075	0.0311499	WNT16	51384	protein_coding
ENSG00000135245	273.005	2.41283	0.381242	6.32887	2.47e-10	9.83e-09	HILPDA	29923	protein_coding
ENSG00000158457	5982.68	-2.14312	0.669917	-3.19908	0.00137867	0.00942569	TSPAN33	340348	protein_coding
ENSG00000128602	346.765	2.56975	0.750062	3.42605	0.000612435	0.00482357	SMO	6608	protein_coding
ENSG00000221866	671.324	-2.10901	0.876731	-2.40554	0.0161485	0.0660253	PLXNA4	91584	protein_coding
ENSG00000122786	141.742	-4.33622	0.763634	-5.6784	1.36e-08	3.84e-07	CALD1	800	protein_coding
ENSG00000146859	8949.46	-2.92041	0.523002	-5.58394	2.35e-08	6.34e-07	TMEM140	55281	protein_coding
ENSG00000157680	49.6514	-2.66433	1.26718	-2.10257	0.0355034	0.118069	DGKI	9162	protein_coding
ENSG00000122778	2026.56	4.33741	0.540834	8.01985	1.06e-15	1.48e-13	KIAA1549	57670	protein_coding
ENSG00000157703	44.8456	8.55154	1.55535	5.49813	3.84e-08	9.89e-07	SVOPL	136306	protein_coding
ENSG00000105948	611.46	2.07697	0.276591	7.50917	5.95e-14	5.26e-12	TTC26	79989	protein_coding
ENSG00000188883	328.417	4.2151	1.41076	2.98783	0.00280968	0.0166621	KLRG2	346689	protein_coding
ENSG00000197993	606.305	3.89799	1.00936	3.86185	0.000112534	0.00117189	KEL	3792	protein_coding
ENSG00000170379	706.53	-2.57903	0.367096	-7.0255	2.13e-12	1.32e-10	FAM115C	101930379	protein_coding
ENSG00000243896	178.737	-2.28175	0.536071	-4.25644	2.08e-05	0.000275403	OR2A7	401427	protein_coding
ENSG00000221970	6.088	-3.06499	0.796507	-3.84804	0.000119066	0.0012289	OR2A1	402317	protein_coding
ENSG00000179144	2322.85	-3.32595	0.641007	-5.18864	2.12e-07	4.65e-06	GIMAP7	168537	protein_coding
ENSG00000106538	2.77583	4.53229	2.28389	1.98446	0.0472049	0.145623	RARRES2	5919	protein_coding
ENSG00000133574	4566.14	-2.62359	0.62895	-4.17138	3.03e-05	0.000381743	GIMAP4	55303	protein_coding
ENSG00000196329	7109.93	-3.11253	0.535498	-5.8124	6.16e-09	1.87e-07	GIMAP5	100527949	protein_coding
ENSG00000055118	3410.72	4.0027	1.21498	3.29447	0.000986093	0.00715879	KCNH2	3757	protein_coding
ENSG00000146910	10.2085	6.41726	3.19573	2.00808	0.0446353	0.139796	CNPY1	285888	protein_coding
ENSG00000106018	57.8619	-2.52499	1.0711	-2.35738	0.0184047	0.0727076	VIPR2	7434	protein_coding
ENSG00000164822	5.41474	5.49517	2.79673	1.96485	0.0494311	0.150628	DEFA6	1671	protein_coding
ENSG00000164825	4605.66	8.62125	1.65083	5.22238	1.77e-07	3.96e-06	DEFB1	1672	protein_coding
ENSG00000136573	328.755	-3.66283	0.520529	-7.03674	1.97e-12	1.22e-10	BLK	640	protein_coding
ENSG00000145002	1607.47	2.10041	0.590846	3.55492	0.000378087	0.00323804	FAM86B2	653333	protein_coding
ENSG00000164741	2743.51	4.06024	0.700294	5.79791	6.71e-09	2.02e-07	DLC1	10395	protein_coding
ENSG00000003989	119.098	9.38362	1.5407	6.09048	1.13e-09	3.95e-08	SLC7A2	6542	protein_coding
ENSG00000129422	171.691	-2.04531	0.798651	-2.56095	0.0104386	0.0471613	MTUS1	57509	protein_coding
ENSG00000003987	244.806	3.44019	1.0959	3.13915	0.00169442	0.0111086	MTMR7	9108	protein_coding
ENSG00000104760	10.8306	6.49645	2.41832	2.68635	0.00722386	0.0352026	FGL1	2267	protein_coding
ENSG00000175445	958.864	2.42024	1.03219	2.34477	0.019039	0.0747051	LPL	4023	protein_coding
ENSG00000158815	67.814	3.39948	1.14312	2.97385	0.0029409	0.0172932	FGF17	8822	protein_coding
ENSG00000158806	247.956	3.69372	0.650276	5.68023	1.35e-08	3.81e-07	NPM2	10361	protein_coding
ENSG00000158856	2281.55	-2.4451	0.715012	-3.41966	0.000626998	0.00492216	DMTN	2039	protein_coding
ENSG00000168490	7.53184	5.98247	1.95997	3.05233	0.00227072	0.0140421	PHYHIP	9796	protein_coding
ENSG00000168487	2125.18	2.2157	0.395494	5.60236	2.11e-08	5.76e-07	BMP1	649	protein_coding
ENSG00000120915	643.137	-3.91712	0.653525	-5.99383	2.05e-09	6.75e-08	EPHX2	2053	protein_coding
ENSG00000168077	246.165	6.23387	2.40848	2.5883	0.00964502	0.0443568	SCARA3	51435	protein_coding
ENSG00000120885	4866.04	-3.41574	0.900609	-3.7927	0.000149021	0.00148045	CLU	1191	protein_coding
ENSG00000120903	87.1512	-4.30664	0.81575	-5.27936	1.3e-07	3e-06	CHRNA2	1135	protein_coding
ENSG00000171320	1638.6	2.04591	0.62666	3.26479	0.00109544	0.00778866	ESCO2	157570	protein_coding
ENSG00000168078	1162.84	2.6868	0.842942	3.18741	0.00143554	0.00974919	PBK	55872	protein_coding
ENSG00000189233	878.49	-3.13044	0.469756	-6.66398	2.67e-11	1.27e-09	NUGGC	389643	protein_coding
ENSG00000157110	315.548	2.99463	1.00734	2.97282	0.00295078	0.0173341	RBPMS	11030	protein_coding
ENSG00000157168	308.084	-6.64558	0.840204	-7.90948	2.58e-15	3.32e-13	NRG1	3084	protein_coding
ENSG00000183779	196.931	-2.97271	0.980031	-3.03328	0.0024191	0.014786	ZNF703	80139	protein_coding
ENSG00000020181	1870.13	2.57026	0.922797	2.7853	0.00534789	0.0277471	GPR124	25960	protein_coding
ENSG00000147465	354.968	6.75366	0.551148	12.2538	1.6e-34	6.75e-31	STAR	6770	protein_coding
ENSG00000165061	267.278	-5.35519	1.85297	-2.89005	0.00385174	0.0214058	ZMAT4	79698	protein_coding
ENSG00000104738	11060.7	2.65763	0.433775	6.12676	8.97e-10	3.18e-08	MCM4	4173	protein_coding
ENSG00000181690	1641.08	-2.77456	0.534306	-5.19283	2.07e-07	4.57e-06	PLAG1	5324	protein_coding
ENSG00000172817	5935.62	4.3011	0.85268	5.04422	4.55e-07	9.41e-06	CYP7B1	9420	protein_coding
ENSG00000185697	1941.72	-2.93222	0.625547	-4.68745	2.77e-06	4.74e-05	MYBL1	4603	protein_coding
ENSG00000165078	2761.21	2.14197	0.84174	2.54469	0.0109375	0.0489114	CPA6	57094	protein_coding
ENSG00000178860	45.4194	-2.71402	1.14852	-2.36306	0.018125	0.0718724	MSC	9242	protein_coding
ENSG00000104313	27.6019	5.99179	1.91892	3.12249	0.00179328	0.0116411	EYA1	2138	protein_coding
ENSG00000104369	18.3277	4.55849	1.80707	2.52258	0.0116496	0.051377	JPH1	56704	protein_coding
ENSG00000121005	516.735	4.60997	0.721246	6.39167	1.64e-10	6.77e-09	CRISPLD1	83690	protein_coding
ENSG00000104427	1293.35	-2.85336	0.898132	-3.17699	0.00148813	0.00999742	ZC2HC1A	51101	protein_coding
ENSG00000104432	569.537	-2.73227	0.438861	-6.22582	4.79e-10	1.8e-08	IL7	3574	protein_coding
ENSG00000164684	5184.74	3.85681	0.909058	4.24264	2.21e-05	0.000290951	ZNF704	619279	protein_coding
ENSG00000170323	30.7604	4.88149	2.09167	2.33378	0.0196075	0.0762696	FABP4	2167	protein_coding
ENSG00000164687	614.986	2.53724	0.44517	5.69948	1.2e-08	3.44e-07	FABP5	2171	protein_coding
ENSG00000133742	26931	4.3101	1.18851	3.62646	0.000287331	0.00256949	CA1	759	protein_coding
ENSG00000164879	1758.18	2.20782	0.952934	2.31686	0.0205113	0.0787034	CA3	761	protein_coding
ENSG00000147614	15.9634	7.05921	1.44839	4.87382	1.09e-06	2.08e-05	ATP6V0D2	245972	protein_coding
ENSG00000188343	407.407	2.64824	0.686093	3.85989	0.000113438	0.00117949	FAM92A1	137392	protein_coding
ENSG00000156509	202.426	2.14794	0.52632	4.08105	4.48e-05	0.000531824	FBXO43	286151	protein_coding
ENSG00000104490	10700.9	-2.22979	0.648828	-3.43664	0.000588972	0.00466605	NCALD	83988	protein_coding
ENSG00000164935	68.9294	-3.28129	1.50988	-2.17321	0.0297647	0.103899	DCSTAMP	81501	protein_coding
ENSG00000236939	26.6181	22.5816	3.19436	7.0692	1.56e-12	9.94e-11	C8orf56	NA	protein_coding
ENSG00000164929	1632.29	4.60519	1.28285	3.5898	0.000330927	0.00289705	BAALC	79870	protein_coding
ENSG00000169946	42.0436	-3.55669	0.73665	-4.8282	1.38e-06	2.57e-05	ZFPM2	23414	protein_coding
ENSG00000147655	84.2901	3.02188	0.974795	3.10002	0.00193508	0.0123568	RSPO2	340419	protein_coding
ENSG00000154188	58385.5	2.1101	0.812273	2.59777	0.00938307	0.0434189	ANGPT1	284	protein_coding
ENSG00000205038	9144.6	-6.05095	0.999598	-6.05338	1.42e-09	4.86e-08	PKHD1L1	93035	protein_coding
ENSG00000182197	14639.5	-2.47655	0.531518	-4.65938	3.17e-06	5.33e-05	EXT1	2131	protein_coding
ENSG00000136999	247.219	2.08691	0.530448	3.93424	8.35e-05	0.000909353	NOV	4856	protein_coding
ENSG00000177570	1763.53	-2.31906	0.7506	-3.08961	0.00200423	0.0126838	SAMD12	401474	protein_coding
ENSG00000155792	1860.86	3.69397	0.373746	9.88365	4.9e-23	2.9e-20	DEPTOR	64798	protein_coding
ENSG00000136982	1916.46	2.40025	0.45479	5.27772	1.31e-07	3.03e-06	DSCC1	79075	protein_coding
ENSG00000147689	64.7431	4.63389	1.15824	4.0008	6.31e-05	0.0007156	FAM83A	84985	protein_coding
ENSG00000156804	2629.24	-2.0879	0.542201	-3.85079	0.000117736	0.00121742	FBXO32	114907	protein_coding
ENSG00000214814	974.809	5.30881	1.84583	2.87612	0.00402599	0.0221321	FER1L6	654463	protein_coding
ENSG00000170873	10919.3	-2.31233	0.62567	-3.69576	0.000219227	0.00204406	MTSS1	9788	protein_coding
ENSG00000131773	319.093	4.97022	1.07721	4.61398	3.95e-06	6.43e-05	KHDRBS3	10656	protein_coding
ENSG00000169398	2333.5	-2.06137	0.632602	-3.25856	0.0011198	0.0079228	PTK2	5747	protein_coding
ENSG00000184428	1231.36	2.83326	0.513219	5.52057	3.38e-08	8.82e-07	TOP1MT	116447	protein_coding
ENSG00000181085	12.9809	6.76773	1.58869	4.25994	2.04e-05	0.000271353	MAPK15	225689	protein_coding
ENSG00000160949	713.128	2.24024	0.426719	5.2499	1.52e-07	3.47e-06	TONSL	4796	protein_coding
ENSG00000167701	32.7358	2.24947	0.67819	3.31687	0.000910325	0.00670411	GPT	2875	protein_coding
ENSG00000170122	6.56401	2.18046	1.05393	2.06889	0.0385568	0.125388	FOXD4	2298	protein_coding
ENSG00000137090	22.7674	22.0536	3.1945	6.9036	5.07e-12	2.85e-10	DMRT1	1761	protein_coding
ENSG00000107104	1854.1	2.62861	0.540874	4.85994	1.17e-06	2.23e-05	KANK1	23189	protein_coding
ENSG00000147852	2179.89	2.84761	0.998526	2.85181	0.00434705	0.0235422	VLDLR	7436	protein_coding
ENSG00000153714	204.067	-4.46264	2.27521	-1.96142	0.0498305	0.151499	LURAP1L	286343	protein_coding
ENSG00000147862	387.353	-4.26917	0.899304	-4.74719	2.06e-06	3.69e-05	NFIB	4781	protein_coding
ENSG00000155158	6142.01	-3.32258	0.495132	-6.71049	1.94e-11	9.51e-10	TTC39B	158219	protein_coding
ENSG00000173068	2212.79	-4.26507	0.580432	-7.34809	2.01e-13	1.56e-11	BNC2	54796	protein_coding
ENSG00000164989	2399.66	2.05625	0.48101	4.27485	1.91e-05	0.000255322	CCDC171	203238	protein_coding
ENSG00000178031	23.3016	22.0579	3.19448	6.90502	5.02e-12	2.83e-10	ADAMTSL1	92949	protein_coding
ENSG00000177076	6004.69	-2.14018	0.508119	-4.21196	2.53e-05	0.000327437	ACER2	340485	protein_coding
ENSG00000171843	15328.7	-2.36057	0.675507	-3.49452	0.000474906	0.0039124	MLLT3	4300	protein_coding
ENSG00000147889	391.558	2.36314	0.580324	4.0721	4.66e-05	0.000550756	CDKN2A	1029	protein_coding
ENSG00000174482	3538.04	-4.65168	0.951214	-4.89025	1.01e-06	1.93e-05	LINGO2	158038	protein_coding
ENSG00000230453	384.435	5.67223	1.52029	3.73103	0.000190696	0.00181882	ANKRD18B	441459	protein_coding
ENSG00000122711	13.5592	6.82326	2.05183	3.32545	0.000882751	0.00654542	SPINK4	27290	protein_coding
ENSG00000186638	4990.6	2.24701	0.442118	5.08237	3.73e-07	7.82e-06	KIF24	347240	protein_coding
ENSG00000258728	8.25961	-7.07145	3.13028	-2.25905	0.0238802	0.0881841	GALT	NA	protein_coding
ENSG00000198722	3475.85	2.21478	1.01206	2.18838	0.0286416	0.100835	UNC13B	10497	protein_coding
ENSG00000215187	22.8797	2.63026	1.08593	2.42213	0.01543	0.063714	FAM166B	730112	protein_coding
ENSG00000137078	304.216	-2.25683	0.556161	-4.05787	4.95e-05	0.000580301	SIT1	27240	protein_coding
ENSG00000165304	6326.53	2.12091	0.515782	4.11204	3.92e-05	0.000476129	MELK	9833	protein_coding
ENSG00000196092	2764.62	-3.51889	0.503405	-6.99016	2.75e-12	1.62e-10	PAX5	5079	protein_coding
ENSG00000154330	318.169	-4.00074	1.03484	-3.86605	0.000110612	0.00115438	PGM5	5239	protein_coding
ENSG00000165072	141008	6.94689	0.796487	8.72191	2.74e-18	6.58e-16	MAMDC2	256691	protein_coding
ENSG00000135048	28882.5	-2.01846	0.3455	-5.84214	5.15e-09	1.6e-07	TMEM2	23670	protein_coding
ENSG00000165092	2151.77	-3.47855	0.907842	-3.83167	0.000127279	0.00130012	ALDH1A1	216	protein_coding
ENSG00000165091	76.178	-4.75927	2.01349	-2.36369	0.018094	0.0717834	TMC1	117531	protein_coding
ENSG00000119121	3257.76	-4.28048	0.849294	-5.04004	4.65e-07	9.59e-06	TRPM6	140803	protein_coding
ENSG00000099139	12250.6	-2.86702	0.656665	-4.36603	1.27e-05	0.000178218	PCSK5	5125	protein_coding
ENSG00000185920	1757.41	-2.27065	0.879656	-2.58129	0.00984314	0.0450159	PTCH1	5727	protein_coding
ENSG00000130956	857.452	-3.21724	0.474784	-6.77621	1.23e-11	6.26e-10	HABP4	22927	protein_coding
ENSG00000081377	3248.02	-3.56508	0.904042	-3.94349	8.03e-05	0.000880086	CDC14B	8555	protein_coding
ENSG00000148136	6.02396	4.47936	1.48452	3.01737	0.00254974	0.0154304	OR13C4	138804	protein_coding
ENSG00000204246	7.55983	4.80909	1.66508	2.88821	0.00387446	0.0215107	OR13C3	138803	protein_coding
ENSG00000136839	5.11801	2.77851	1.24923	2.22418	0.0261366	0.0944552	OR13C9	286362	protein_coding
ENSG00000173258	173.269	-3.53687	0.504562	-7.00979	2.39e-12	1.44e-10	ZNF483	158399	protein_coding
ENSG00000106853	313.653	2.83171	0.750786	3.77167	0.000162162	0.00158499	PTGR1	22949	protein_coding
ENSG00000136866	190.19	-2.29275	0.787001	-2.91328	0.00357656	0.0201693	ZFP37	7539	protein_coding
ENSG00000119457	2426.54	-3.24855	1.31174	-2.47653	0.0132668	0.056859	SLC46A2	57864	protein_coding
ENSG00000148225	828.355	3.11399	0.415152	7.50084	6.34e-14	5.56e-12	WDR31	114987	protein_coding
ENSG00000119411	3160	3.65646	0.477123	7.66356	1.81e-14	1.86e-12	BSPRY	54836	protein_coding
ENSG00000157653	1496.98	4.70562	0.969548	4.85342	1.21e-06	2.29e-05	C9orf43	257169	protein_coding
ENSG00000157657	4494.54	2.34492	0.35699	6.5686	5.08e-11	2.28e-09	ZNF618	114991	protein_coding
ENSG00000041982	91.0032	3.99795	1.27672	3.13142	0.00173965	0.0113586	TNC	3371	protein_coding
ENSG00000056558	7519.62	-2.30863	0.368459	-6.26562	3.71e-10	1.43e-08	TRAF1	7185	protein_coding
ENSG00000095303	10368	-3.2181	0.641855	-5.01374	5.34e-07	1.09e-05	PTGS1	5742	protein_coding
ENSG00000185585	1332.19	2.72807	0.898664	3.03569	0.00239984	0.0146968	OLFML2A	169611	protein_coding
ENSG00000167081	42288.7	2.75374	0.574257	4.79532	1.62e-06	2.98e-05	PBX3	5090	protein_coding
ENSG00000167094	318.609	-4.25343	0.59554	-7.14213	9.19e-13	6.28e-11	TTC16	158248	protein_coding
ENSG00000167106	5463.53	-2.63638	0.30865	-8.54167	1.32e-17	2.62e-15	FAM102A	399665	protein_coding
ENSG00000148346	2410.45	-5.0107	1.03296	-4.85082	1.23e-06	2.32e-05	LCN2	3934	protein_coding
ENSG00000106976	524.263	2.72724	0.533042	5.11638	3.11e-07	6.63e-06	DNM1	1759	protein_coding
ENSG00000167123	2210.46	2.55314	0.527151	4.84328	1.28e-06	2.4e-05	CERCAM	51148	protein_coding
ENSG00000107130	483.749	4.26139	1.11092	3.83591	0.000125102	0.0012806	NCS1	23413	protein_coding
ENSG00000126878	177.881	3.34192	0.919009	3.63644	0.000276431	0.00248722	AIF1L	83543	protein_coding
ENSG00000160326	2855.34	-2.67457	0.495819	-5.39426	6.88e-08	1.7e-06	SLC2A6	11182	protein_coding
ENSG00000172889	2775.48	2.87098	0.869471	3.30199	0.000960029	0.00699218	EGFL7	51162	protein_coding
ENSG00000214402	11.4178	-2.71304	0.950802	-2.85342	0.00432513	0.023456	LCNL1	401562	protein_coding
ENSG00000169583	189.304	-4.31744	0.625347	-6.90407	5.05e-12	2.85e-10	CLIC3	9022	protein_coding
ENSG00000272896	453.934	3.80521	1.07825	3.52906	0.000417034	0.00351207	RP11-216L13.17	NA	protein_coding
ENSG00000056998	833.889	27.2736	2.38833	11.4195	3.34e-30	7.5e-27	GYG2	8908	protein_coding
ENSG00000073464	1788.95	-2.34602	0.771002	-3.04283	0.00234369	0.0144218	CLCN4	1183	protein_coding
ENSG00000047648	973.678	-4.36757	0.859203	-5.08328	3.71e-07	7.78e-06	ARHGAP6	395	protein_coding
ENSG00000125363	12.0967	-3.48868	1.16662	-2.99041	0.00278606	0.0165483	AMELX	265	protein_coding
ENSG00000101916	11363.8	-2.10454	0.866708	-2.4282	0.0151739	0.06295	TLR8	51311	protein_coding
ENSG00000205542	124300	-2.07526	0.304173	-6.82263	8.94e-12	4.72e-10	TMSB4X	7114	protein_coding
ENSG00000046653	264.969	3.07933	1.33043	2.31454	0.0206381	0.0790727	GPM6B	2824	protein_coding
ENSG00000087842	74.5476	4.09097	1.08085	3.78496	0.000153733	0.0015183	PIR	8544	protein_coding
ENSG00000047634	426.712	-3.56679	0.509091	-7.00619	2.45e-12	1.47e-10	SCML1	6322	protein_coding
ENSG00000188158	386.672	-2.37553	0.417459	-5.69047	1.27e-08	3.62e-07	NHS	4810	protein_coding
ENSG00000102098	17472.5	2.92678	0.489907	5.97415	2.31e-09	7.53e-08	SCML2	10389	protein_coding
ENSG00000185915	8.41747	-2.60422	0.919679	-2.83166	0.0046307	0.0247429	KLHL34	257240	protein_coding
ENSG00000169297	26.9989	7.82022	2.56337	3.05077	0.00228259	0.0141052	NR0B1	190	protein_coding
ENSG00000102230	6256.1	-3.64893	1.37842	-2.64719	0.00811647	0.0386848	PCYT1B	9468	protein_coding
ENSG00000165164	986.511	5.63626	1.63529	3.44664	0.000567595	0.00451902	CXorf22	170063	protein_coding
ENSG00000156298	168.729	4.40228	1.20401	3.65635	0.000255828	0.00233364	TSPAN7	7102	protein_coding
ENSG00000069535	534.86	-4.28874	1.66079	-2.58236	0.00981279	0.0449076	MAOB	4129	protein_coding
ENSG00000189221	1341.64	3.93934	1.08072	3.64509	0.0002673	0.00241538	MAOA	4128	protein_coding
ENSG00000147119	446.863	-2.20717	0.439245	-5.02493	5.04e-07	1.03e-05	CHST7	56548	protein_coding
ENSG00000102221	1152.51	2.12221	0.34463	6.15793	7.37e-10	2.68e-08	JADE3	9767	protein_coding
ENSG00000122824	9.81548	-5.76218	1.93898	-2.97175	0.00296107	0.0173794	NUDT10	170685	protein_coding
ENSG00000187690	4.03917	-4.2234	0.966725	-4.36877	1.25e-05	0.00017636	CXorf67	NA	protein_coding
ENSG00000165591	13997.2	-2.2708	0.480791	-4.72305	2.32e-06	4.08e-05	FAAH2	158584	protein_coding
ENSG00000131080	761.151	4.29166	0.577843	7.42704	1.11e-13	9.08e-12	EDA2R	60401	protein_coding
ENSG00000082458	202.511	-2.27578	0.561455	-4.05335	5.05e-05	0.000589993	DLG3	1741	protein_coding
ENSG00000090889	12834	2.19347	0.731923	2.99685	0.00272783	0.0162915	KIF4A	24137	protein_coding
ENSG00000186810	140.196	-2.66209	0.661258	-4.02579	5.68e-05	0.000652239	CXCR3	2833	protein_coding
ENSG00000067177	1696.07	3.97804	1.3038	3.05112	0.00227991	0.0140912	PHKA1	5255	protein_coding
ENSG00000184911	33.2735	-3.68136	1.39788	-2.63353	0.00845037	0.0399315	DMRTC1B	728656	protein_coding
ENSG00000186462	42.9118	-2.14576	0.911038	-2.35529	0.0185083	0.0729947	NAP1L2	4674	protein_coding
ENSG00000050030	426.906	-3.88292	0.940149	-4.13011	3.63e-05	0.000445827	KIAA2022	340533	protein_coding
ENSG00000198934	56.0934	-3.32189	0.37979	-8.74664	2.2e-18	5.48e-16	MAGEE1	57692	protein_coding
ENSG00000078589	3866.8	-2.87201	0.51282	-5.60043	2.14e-08	5.81e-07	P2RY10	27334	protein_coding
ENSG00000147145	1811.58	3.4833	0.717033	4.85793	1.19e-06	2.25e-05	LPAR4	2846	protein_coding
ENSG00000147180	2184.24	2.74764	1.21093	2.26903	0.0232664	0.0863908	ZNF711	7552	protein_coding
ENSG00000184788	10.2806	6.42763	2.85241	2.2534	0.0242337	0.0891376	SATL1	340562	protein_coding
ENSG00000186310	42.4159	-3.97856	0.759864	-5.23589	1.64e-07	3.71e-06	NAP1L3	4675	protein_coding
ENSG00000182489	111.734	-2.25155	0.789964	-2.85019	0.00436927	0.0236307	XKRX	402415	protein_coding
ENSG00000102385	100.52	2.90771	0.832582	3.4924	0.000478694	0.00393783	DRP2	1821	protein_coding
ENSG00000184867	80.2062	-2.07801	0.438208	-4.74207	2.12e-06	3.77e-05	ARMCX2	9823	protein_coding
ENSG00000184515	9.68492	-2.36109	1.06843	-2.20986	0.0271147	0.0970116	BEX5	340542	protein_coding
ENSG00000158301	27.2218	3.43025	1.03428	3.31657	0.000911288	0.00670681	GPRASP2	100528062	protein_coding
ENSG00000133134	71.4094	-3.1204	0.646879	-4.82378	1.41e-06	2.62e-05	BEX2	84707	protein_coding
ENSG00000166681	308.55	-2.31811	0.772356	-3.00135	0.00268788	0.0161158	NGFRAP1	27018	protein_coding
ENSG00000147231	1520.88	-3.59388	0.619957	-5.79698	6.75e-09	2.03e-07	CXorf57	55086	protein_coding
ENSG00000133131	674.942	-2.5544	0.764239	-3.34241	0.00083054	0.00621714	MORC4	79710	protein_coding
ENSG00000147234	678.461	-3.98895	0.745469	-5.35093	8.75e-08	2.1e-06	FRMPD3	101930538	protein_coding
ENSG00000101842	412.098	-3.96822	0.589733	-6.72885	1.71e-11	8.49e-10	VSIG1	340547	protein_coding
ENSG00000197565	341.04	11.4792	1.87356	6.12694	8.96e-10	3.18e-08	COL4A6	1288	protein_coding
ENSG00000188153	6570.05	10.0515	1.56391	6.42716	1.3e-10	5.47e-09	COL4A5	1287	protein_coding
ENSG00000102024	117.42	-2.42329	0.964623	-2.51216	0.0119994	0.0525917	PLS3	5358	protein_coding
ENSG00000003096	325.704	2.71121	0.755942	3.58653	0.000335112	0.00292912	KLHL13	90293	protein_coding
ENSG00000101856	12207.3	-2.49412	0.383097	-6.51041	7.49e-11	3.29e-09	PGRMC1	10857	protein_coding
ENSG00000186471	16.27	21.9178	3.1949	6.86023	6.87e-12	3.73e-10	AKAP14	158798	protein_coding
ENSG00000171388	53.5962	4.49176	1.28406	3.49808	0.000468618	0.00387202	APLN	8862	protein_coding
ENSG00000183918	5982.31	-2.86818	0.606336	-4.73035	2.24e-06	3.97e-05	SH2D1A	4068	protein_coding
ENSG00000165694	17.0788	7.15727	2.04196	3.50509	0.000456455	0.00378591	FRMD7	90167	protein_coding
ENSG00000076716	19789.2	4.91409	1.93171	2.5439	0.0109621	0.0489958	GPC4	2239	protein_coding
ENSG00000184785	7.35583	3.06467	1.16383	2.63327	0.00845667	0.0399444	SMIM10	644538	protein_coding
ENSG00000102245	405.194	-3.91251	0.470113	-8.32249	8.61e-17	1.5e-14	CD40LG	959	protein_coding
ENSG00000029993	520.008	3.36471	0.737809	4.56041	5.11e-06	8.04e-05	HMGB3	3149	protein_coding
ENSG00000268883	8.99961	2.89551	1.28777	2.24848	0.0245459	0.0900692	PNMA6B	100287428	protein_coding
ENSG00000067840	966.7	-4.72454	0.551554	-8.56587	1.07e-17	2.18e-15	PDZD4	57595	protein_coding
ENSG00000184343	31.7112	3.60278	1.05257	3.42283	0.000619733	0.00487307	SRPK3	26576	protein_coding
ENSG00000007350	1290.14	-2.39817	0.882692	-2.71688	0.00659012	0.0327493	TKTL1	8277	protein_coding
ENSG00000165246	55.7136	-3.68047	1.28755	-2.8585	0.0042565	0.0231472	NLGN4Y	22829	protein_coding
ENSG00000154620	120.365	-2.74337	1.30619	-2.10028	0.035704	0.118573	TMSB4Y	9087	protein_coding
ENSG00000092969	482.59	-5.9107	1.46487	-4.03497	5.46e-05	0.000630475	TGFB2	7042	protein_coding
ENSG00000172031	186.082	-4.00104	1.75957	-2.27388	0.0229734	0.0856048	EPHX4	253152	protein_coding
ENSG00000185483	15.8511	-3.34565	1.15997	-2.88426	0.00392333	0.021714	ROR1	4919	protein_coding
ENSG00000170128	22.2987	-3.87647	0.777819	-4.98376	6.24e-07	1.25e-05	GPR25	2848	protein_coding
ENSG00000158488	21.2206	-3.27894	1.14924	-2.85313	0.00432907	0.023466	CD1E	913	protein_coding
ENSG00000174348	48.3263	-3.62981	1.27658	-2.84339	0.00446367	0.0240295	PODN	127435	protein_coding
ENSG00000132698	23.6349	-3.59575	1.60507	-2.24024	0.0250751	0.0914857	RAB25	57111	protein_coding
ENSG00000158485	7.94921	-5.13687	1.32264	-3.88379	0.00010284	0.00108334	CD1B	910	protein_coding
ENSG00000143768	12.6034	-5.15866	1.6839	-3.06351	0.00218754	0.0136052	LEFTY2	10637	protein_coding
ENSG00000135744	7.19478	5.91296	2.93639	2.01368	0.0440429	0.138401	AGT	183	protein_coding
ENSG00000134193	12.7042	-5.11547	2.10907	-2.42546	0.015289	0.0632949	REG4	83998	protein_coding
ENSG00000162545	19.4787	-4.44281	1.1172	-3.97672	6.99e-05	0.000779701	CAMK2N1	55450	protein_coding
ENSG00000182783	3.31883	-3.48192	1.24171	-2.80413	0.00504527	0.0265492	OR2T29	343563	protein_coding
ENSG00000162728	3.13172	-4.20092	1.84083	-2.28207	0.0224849	0.0842884	KCNJ9	3765	protein_coding
ENSG00000143839	23.4026	22.3576	3.19448	6.99882	2.58e-12	1.53e-10	REN	5972	protein_coding
ENSG00000116981	6.09122	-6.63234	3.13121	-2.11814	0.0341633	0.114848	NT5C1A	84618	protein_coding
ENSG00000152092	7.30918	5.93555	2.81493	2.1086	0.0349791	0.116752	ASTN1	460	protein_coding
ENSG00000240563	32.1261	-6.61376	2.19399	-3.01449	0.00257415	0.0155446	L1TD1	54596	protein_coding
ENSG00000162817	53.7822	-2.57895	0.87245	-2.95598	0.00311676	0.0181008	C1orf115	79762	protein_coding
ENSG00000142973	3.8641	-4.70985	1.76332	-2.67102	0.00756211	0.0365128	CYP4B1	1580	protein_coding
ENSG00000197880	234.852	-5.56821	1.51244	-3.68162	0.00023176	0.00214123	MDS2	NA	protein_coding
ENSG00000169218	11.2118	6.54996	2.89204	2.26483	0.0235233	0.0871813	RSPO1	284654	protein_coding
ENSG00000196240	9.49871	-2.90345	0.859737	-3.37713	0.000732454	0.00560118	OR2T2	401992	protein_coding
ENSG00000162598	488.849	-12.9586	1.49469	-8.66978	4.33e-18	9.66e-16	C1orf87	127795	protein_coding
ENSG00000162398	120.458	-3.07228	0.90189	-3.4065	0.000658026	0.00512156	C1orf177	163747	protein_coding
ENSG00000082482	11.3929	-7.53536	3.12955	-2.40781	0.0160487	0.065697	KCNK2	3776	protein_coding
ENSG00000117318	45.5461	-2.4187	0.825844	-2.92876	0.00340322	0.0193997	ID3	3399	protein_coding
ENSG00000162383	178.775	-4.39039	1.27012	-3.45667	0.00054689	0.00439679	SLC1A7	6512	protein_coding
ENSG00000118733	2.26517	-3.59544	1.56235	-2.30129	0.0213751	0.0811487	OLFM3	118427	protein_coding
ENSG00000232237	3.20428	-5.07268	1.48709	-3.41114	0.000646924	0.00505032	ASCL5	647219	protein_coding
ENSG00000177151	8.3536	-5.48135	1.5719	-3.48709	0.000488315	0.00400328	OR2T35	403244	protein_coding
ENSG00000256374	0.821316	-2.95201	1.11247	-2.65357	0.00796461	NA	PPIAL4D	645142	protein_coding
ENSG00000169418	7.09904	5.89243	2.85209	2.066	0.0388284	0.126116	NPR1	4881	protein_coding
ENSG00000203661	1.58719	-4.34422	1.04585	-4.15377	3.27e-05	0.000407177	OR2T5	401993	protein_coding
ENSG00000134668	781.042	-11.7308	1.48712	-7.88829	3.06e-15	3.86e-13	SPOCD1	90853	protein_coding
ENSG00000171224	15.8468	-3.83809	1.28495	-2.98697	0.00281762	0.0167004	C10orf35	219738	protein_coding
ENSG00000196932	31.7652	22.8197	3.05218	7.47651	7.63e-14	6.56e-12	TMEM26	219623	protein_coding
ENSG00000165626	236.529	-3.60183	1.61918	-2.22447	0.0261166	0.0944433	BEND7	222389	protein_coding
ENSG00000150275	49.2933	23.4226	3.19397	7.3334	2.24e-13	1.72e-11	PCDH15	65217	protein_coding
ENSG00000123243	12.3867	6.69319	2.44267	2.74011	0.00614179	0.0309183	ITIH5	80760	protein_coding
ENSG00000133665	5.83587	5.61408	2.32001	2.41985	0.0155268	0.0640742	DYDC2	84332	protein_coding
ENSG00000165606	4.45258	-6.17993	3.13252	-1.97283	0.0485147	0.14848	DRGX	644168	protein_coding
ENSG00000107562	182.786	6.03148	1.86285	3.23778	0.00120465	0.00843807	CXCL12	6387	protein_coding
ENSG00000197467	97.3415	-4.97415	2.01133	-2.47307	0.013396	0.057267	COL13A1	1305	protein_coding
ENSG00000070748	8.67386	-7.14214	3.13015	-2.28172	0.0225056	0.0843471	CHAT	1103	protein_coding
ENSG00000108242	30.117	7.97809	2.99694	2.66208	0.00776603	0.0373035	CYP2C18	1562	protein_coding
ENSG00000182272	20.6304	-3.57014	1.60344	-2.22655	0.025977	0.0940634	B4GALNT4	338707	protein_coding
ENSG00000066382	55.5762	-3.39768	1.60977	-2.11066	0.0348013	0.116343	MPPED2	744	protein_coding
ENSG00000179071	12.5884	-2.9932	0.990058	-3.02326	0.00250069	0.0151803	CCDC89	220388	protein_coding
ENSG00000172935	9.17825	6.26484	2.82119	2.22064	0.0263753	0.095073	MRGPRF	116535	protein_coding
ENSG00000229859	9.93461	-7.03963	2.21843	-3.17324	0.00150746	0.0100997	PGA3	101929842	protein_coding
ENSG00000197702	15.8286	-2.11834	0.963695	-2.19815	0.0279386	0.0990959	PARVA	55742	protein_coding
ENSG00000175264	15.9182	7.05518	2.47031	2.85598	0.00429035	0.0232936	CHST1	8534	protein_coding
ENSG00000149124	10.2784	-7.38691	2.6333	-2.80519	0.00502865	0.0264741	GLYAT	10249	protein_coding
ENSG00000069482	16.8476	19.8255	3.12762	6.33886	2.31e-10	9.27e-09	GAL	51083	protein_coding
ENSG00000255470	12.2946	-7.64532	3.12942	-2.44305	0.0145637	0.0609743	RP11-113D6.6	NA	protein_coding
ENSG00000182704	8.89235	6.20181	1.48954	4.16357	3.13e-05	0.000392434	TSKU	25987	protein_coding
ENSG00000170209	57.1128	-3.34149	1.15833	-2.88474	0.00391733	0.0216844	ANKK1	255239	protein_coding
ENSG00000137745	15.477	7.0171	3.00992	2.33133	0.0197361	0.0765316	MMP13	4322	protein_coding
ENSG00000196611	111.23	-6.37447	1.50456	-4.23675	2.27e-05	0.000298103	MMP1	4312	protein_coding
ENSG00000205126	137.244	-7.62508	1.97887	-3.85324	0.000116565	0.00120791	ACCSL	390110	protein_coding
ENSG00000148948	169.137	25.0997	3.19364	7.85928	3.86e-15	4.84e-13	LRRC4C	57689	protein_coding
ENSG00000168070	13.4503	-5.47942	2.03258	-2.6958	0.00702205	0.0344435	C11orf85	283129	protein_coding
ENSG00000135373	5.17844	-6.39653	1.20009	-5.33003	9.82e-08	2.34e-06	EHF	26298	protein_coding
ENSG00000050165	36.3264	-2.93627	0.86653	-3.38854	0.000702654	0.0054151	DKK3	27122	protein_coding
ENSG00000205426	9.22099	-4.55962	1.37672	-3.31194	0.00092651	0.00679656	KRT81	3887	protein_coding
ENSG00000198353	10.8309	-4.39241	1.10631	-3.97031	7.18e-05	0.000798301	HOXC4	3221	protein_coding
ENSG00000170484	3.46459	-5.81944	1.84893	-3.14747	0.0016469	0.0108435	KRT74	121391	protein_coding
ENSG00000084453	23.181	-8.56021	1.78142	-4.80528	1.55e-06	2.86e-05	SLCO1A2	6579	protein_coding
ENSG00000072657	168.235	-3.79363	1.58933	-2.38693	0.0169898	0.0685465	TRHDE	29953	protein_coding
ENSG00000153233	32.7079	-4.77794	2.05175	-2.32871	0.0198743	0.0769075	PTPRR	5801	protein_coding
ENSG00000172789	1.31972	-4.42806	1.84034	-2.40611	0.0161234	NA	HOXC5	3222	protein_coding
ENSG00000018236	1750.14	11.2178	3.02812	3.70454	0.000211777	0.0019867	CNTN1	1272	protein_coding
ENSG00000186081	5.05154	-3.52756	1.71927	-2.05178	0.0401916	0.129413	KRT5	3852	protein_coding
ENSG00000205846	782.451	-3.71787	1.21974	-3.04809	0.00230298	0.0141973	CLEC6A	93978	protein_coding
ENSG00000069431	111.214	8.81535	2.60673	3.38177	0.000720214	0.00552892	ABCC9	10060	protein_coding
ENSG00000074590	915.244	-2.96602	1.07952	-2.74755	0.00600421	0.0303983	NUAK1	9891	protein_coding
ENSG00000177875	4.57286	-3.61201	1.39647	-2.58654	0.00969456	0.0445238	C12orf68	387856	protein_coding
ENSG00000182379	13.2676	-4.17868	1.55516	-2.68697	0.00721032	0.0351509	NXPH4	11247	protein_coding
ENSG00000011465	74.9459	2.14777	1.06326	2.01999	0.0433844	0.13702	DCN	1634	protein_coding
ENSG00000132972	384.927	-6.25022	3.01086	-2.07589	0.0379043	0.12366	RNF17	56163	protein_coding
ENSG00000132975	24.7937	7.69735	2.31528	3.32459	0.000885487	0.00656426	GPR12	2835	protein_coding
ENSG00000183098	14075.6	7.08639	2.48605	2.85046	0.00436565	0.0236163	GPC6	10082	protein_coding
ENSG00000133083	24.537	7.68032	2.53415	3.03072	0.00243967	0.0148819	DCLK1	9201	protein_coding
ENSG00000120659	61.8599	-3.51666	1.50742	-2.33289	0.0196537	0.0764116	TNFSF11	8600	protein_coding
ENSG00000136155	6.10726	-6.63586	3.1312	-2.11927	0.0340676	0.114584	SCEL	8796	protein_coding
ENSG00000197991	2.68956	-5.45297	2.69276	-2.02505	0.0428622	0.135924	PCDH20	101926951	protein_coding
ENSG00000227051	184.265	-3.39115	1.07606	-3.15146	0.00162456	0.0107279	C14orf132	101929186	protein_coding
ENSG00000152315	1381.82	-3.62496	1.80367	-2.00977	0.0444558	0.139428	KCNK13	56659	protein_coding
ENSG00000165821	89.4515	-2.88558	0.6334	-4.5557	5.22e-06	8.21e-05	SALL2	6297	protein_coding
ENSG00000222036	4.86465	-6.30803	2.66925	-2.36322	0.018117	0.0718493	POTEG	728378	protein_coding
ENSG00000259060	12.651	21.5773	3.1953	6.75284	1.45e-11	7.31e-10	RNASE11	122651	protein_coding
ENSG00000104044	90.5794	-10.5264	2.77106	-3.79871	0.000145452	0.00145142	OCA2	4948	protein_coding
ENSG00000134138	405.485	4.2365	1.42475	2.9735	0.00294419	0.0173044	MEIS2	4212	protein_coding
ENSG00000117971	31.5873	8.04612	2.19598	3.66402	0.000248292	0.00227413	CHRNB4	1143	protein_coding
ENSG00000185551	8.39641	3.93447	1.87411	2.09938	0.0357837	0.118767	NR2F2	7026	protein_coding
ENSG00000159556	14.6754	-2.71231	1.21068	-2.24032	0.0250702	0.0914857	ISL2	64843	protein_coding
ENSG00000168447	3.03861	4.66438	2.17552	2.14403	0.0320303	0.109592	SCNN1B	6338	protein_coding
ENSG00000174938	44.1539	8.53002	2.60184	3.27845	0.00104379	0.00750162	SEZ6L2	26470	protein_coding
ENSG00000150394	5.75259	-3.66596	1.86994	-1.96047	0.0499411	0.151688	CDH8	1006	protein_coding
ENSG00000122254	26.7677	22.5885	3.19435	7.07139	1.53e-12	9.82e-11	HS3ST2	9956	protein_coding
ENSG00000221882	5.46264	-3.7552	1.57714	-2.38102	0.0172647	0.0693502	OR3A2	4995	protein_coding
ENSG00000131746	26.6722	-4.26714	1.46282	-2.91706	0.00353345	0.0199731	TNS4	84951	protein_coding
ENSG00000141161	146.924	-5.0933	0.878431	-5.79818	6.7e-09	2.02e-07	UNC45B	146862	protein_coding
ENSG00000268320	11.5007	-7.54917	1.85584	-4.0678	4.75e-05	0.000559833	AC240565.1	653486	protein_coding
ENSG00000204283	6.53668	-2.34164	0.991639	-2.36139	0.0182067	0.0721454	FLJ45079	NA	protein_coding
ENSG00000184811	4.87854	-6.31203	3.13209	-2.01528	0.0438757	0.13802	TUSC5	286753	protein_coding
ENSG00000181291	49.1045	-2.75509	1.38626	-1.98743	0.0468745	0.144829	TMEM132E	124842	protein_coding
ENSG00000134757	6.93883	-6.8204	2.65603	-2.56789	0.0102318	0.0464342	DSG3	1830	protein_coding
ENSG00000141431	58.1087	-5.73657	2.11417	-2.7134	0.00665974	0.033027	ASXL3	80816	protein_coding
ENSG00000046604	1383.89	3.66989	1.85066	1.98301	0.0473661	0.145963	DSG2	1829	protein_coding
ENSG00000166573	7.61134	-3.27379	1.60534	-2.03931	0.0414193	0.132433	GALR1	2587	protein_coding
ENSG00000119547	14.9721	6.97123	2.17659	3.20282	0.00136087	0.00933051	ONECUT2	9480	protein_coding
ENSG00000105278	17.231	-5.00296	1.76388	-2.83634	0.00456338	0.024445	ZFR2	23217	protein_coding
ENSG00000039987	11.9423	-5.48708	1.61851	-3.39019	0.000698431	0.00538625	BEST2	54831	protein_coding
ENSG00000011332	14.5909	6.93505	1.76781	3.92297	8.75e-05	0.00094867	DPF1	8193	protein_coding
ENSG00000129354	198.482	-11.6583	1.32487	-8.79958	1.37e-18	3.59e-16	AP1M2	10053	protein_coding
ENSG00000167414	9.37861	-6.05879	1.72161	-3.51927	0.000432737	0.0036235	GNG8	94235	protein_coding
ENSG00000130176	14.72	-7.90603	1.1233	-7.03824	1.95e-12	1.22e-10	CNN1	1264	protein_coding
ENSG00000171954	865.295	-4.74669	1.46969	-3.22972	0.0012391	0.0086498	CYP4F22	126410	protein_coding
ENSG00000105255	81.8267	-2.93724	1.03394	-2.84081	0.00449994	0.0241743	FSD1	79187	protein_coding
ENSG00000142549	5.14126	5.43018	2.27976	2.38191	0.0172233	0.0692428	IGLON5	402665	protein_coding
ENSG00000187135	90.4863	-6.17176	2.55637	-2.41426	0.015767	0.0647721	VSTM2B	342865	protein_coding
ENSG00000124302	147.644	-8.24769	1.78027	-4.63282	3.61e-06	5.95e-05	CHST8	64377	protein_coding
ENSG00000186723	18.2424	7.25449	3.02236	2.40028	0.0163828	0.0667561	OR10H1	26539	protein_coding
ENSG00000183760	7.15106	-6.86364	3.13068	-2.19238	0.0283521	0.100141	PAPL	390928	protein_coding
ENSG00000185761	16.5939	-2.34747	1.06444	-2.20535	0.0274294	0.0977532	ADAMTSL5	339366	protein_coding
ENSG00000115363	5.75977	-4.11288	2.0468	-2.00942	0.0444932	0.139507	EVA1A	84141	protein_coding
ENSG00000144278	28.9639	-23.8399	3.1284	-7.62047	2.53e-14	2.5e-12	GALNT13	114805	protein_coding
ENSG00000132321	76.2085	-5.1093	2.24653	-2.27431	0.0229476	0.0855416	IQCA1	79781	protein_coding
ENSG00000130508	4351.1	3.80794	1.75601	2.16852	0.0301195	0.10479	PXDN	7837	protein_coding
ENSG00000186522	894.101	-3.92262	0.760506	-5.15791	2.5e-07	5.43e-06	44084	151011	protein_coding
ENSG00000163331	68.2566	23.8666	3.19384	7.47271	7.86e-14	6.73e-12	DAPL1	92196	protein_coding
ENSG00000205795	10.4975	-7.41733	1.78125	-4.16412	3.13e-05	0.000391893	CYS1	192668	protein_coding
ENSG00000150551	10.2071	6.41774	3.19573	2.00823	0.0446193	0.139759	LYPD1	116372	protein_coding
ENSG00000183671	101.201	-10.6866	1.19314	-8.9567	3.35e-19	9.8e-17	GPR1	2825	protein_coding
ENSG00000116031	7.18552	-5.19546	1.29982	-3.99707	6.41e-05	0.000725273	CD207	50489	protein_coding
ENSG00000162981	169.022	25.0953	3.19364	7.85789	3.91e-15	4.87e-13	FAM84A	151354	protein_coding
ENSG00000222031	15.5934	21.8585	3.19496	6.84155	7.83e-12	4.21e-10	AC023469.1	NA	protein_coding
ENSG00000162989	7.82494	-6.99359	3.13042	-2.23407	0.0254783	0.092603	KCNJ3	3760	protein_coding
ENSG00000175497	1931.79	8.63448	2.15706	4.0029	6.26e-05	0.000710341	DPP10	57628	protein_coding
ENSG00000081479	263.188	25.7041	2.50123	10.2766	8.99e-25	8.18e-22	LRP2	4036	protein_coding
ENSG00000184731	29.1067	-4.09074	1.16953	-3.49775	0.000469194	0.00387577	FAM110C	642273	protein_coding
ENSG00000169604	377.543	2.30466	1.1196	2.05846	0.0395458	0.127925	ANTXR1	84168	protein_coding
ENSG00000198203	5.29794	5.48543	1.28222	4.27806	1.89e-05	0.00025206	SULT1C2	6819	protein_coding
ENSG00000176204	16.955	-21.3823	3.12893	-6.83374	8.27e-12	4.4e-10	LRRTM4	80059	protein_coding
ENSG00000183292	2.59809	-5.40267	1.78996	-3.01831	0.00254186	0.015391	AC140481.2	NA	protein_coding
ENSG00000115009	83.6541	-5.06876	1.78685	-2.83671	0.00455808	0.0244205	CCL20	6364	protein_coding
ENSG00000198142	44.8307	-4.11766	0.848615	-4.85221	1.22e-06	2.31e-05	SOWAHC	65124	protein_coding
ENSG00000203883	9.66417	3.00123	1.50933	1.98845	0.0467622	0.144615	SOX18	54345	protein_coding
ENSG00000125533	7.43424	5.96044	2.85697	2.08628	0.0369535	0.121488	BHLHE23	128408	protein_coding
ENSG00000101076	13.0419	6.77049	2.91326	2.32402	0.0201242	0.0776692	HNF4A	3172	protein_coding
ENSG00000171873	11.4598	6.58137	3.19549	2.05958	0.0394385	0.127627	ADRA1D	146	protein_coding
ENSG00000064787	27.4524	-4.37278	2.12015	-2.06248	0.0391618	0.126963	BCAS1	8537	protein_coding
ENSG00000125878	5.59347	5.5499	2.77594	1.99929	0.0455773	0.141954	TCF15	6939	protein_coding
ENSG00000019186	8.54407	-4.61566	1.62392	-2.8423	0.00447896	0.0240924	CYP24A1	1591	protein_coding
ENSG00000157542	43.8543	23.264	3.19402	7.28359	3.25e-13	2.39e-11	KCNJ6	3763	protein_coding
ENSG00000166265	340.168	-5.2654	1.58295	-3.32632	0.00088002	0.00653236	CYYR1	116159	protein_coding
ENSG00000184571	18.3004	7.25819	2.51189	2.88954	0.00385807	0.0214304	PIWIL3	440822	protein_coding
ENSG00000188064	114.766	6.11335	3.0551	2.00103	0.045389	0.141536	WNT7B	7477	protein_coding
ENSG00000218357	10.8501	-3.74568	1.34454	-2.78585	0.0053387	0.0277213	LL22NC03-75H12.2	NA	protein_coding
ENSG00000234965	51.3947	-3.38153	0.862764	-3.91941	8.88e-05	0.000960165	SHISA8	440829	protein_coding
ENSG00000100362	86.6127	-10.462	1.11332	-9.39719	5.6e-21	2.36e-18	PVALB	5816	protein_coding
ENSG00000128218	50.9258	-2.70752	0.746356	-3.62765	0.000286009	0.00256176	VPREB3	29802	protein_coding
ENSG00000167037	655.712	-3.01988	1.20766	-2.50059	0.0123986	0.0539064	SGSM1	129049	protein_coding
ENSG00000144820	10.6394	-6.24266	2.33682	-2.67144	0.00755266	0.0364828	GPR128	84873	protein_coding
ENSG00000114279	5.83007	-6.56914	2.63584	-2.49223	0.0126943	0.0549509	FGF12	2257	protein_coding
ENSG00000173702	5.13644	-6.38655	2.63068	-2.42772	0.0151941	0.0630078	MUC13	56667	protein_coding
ENSG00000127252	661.375	-8.66453	2.17657	-3.98082	6.87e-05	0.000769185	HRASLS	57110	protein_coding
ENSG00000114638	15.7465	21.8766	3.19495	6.84726	7.53e-12	4.06e-10	UPK1B	7348	protein_coding
ENSG00000163817	4.98207	-4.52111	1.91021	-2.36681	0.017942	0.0713315	SLC6A20	54716	protein_coding
ENSG00000172752	795.254	6.50214	1.99896	3.25277	0.00114287	0.00805893	COL6A5	256076	protein_coding
ENSG00000196542	78.8298	-5.21858	1.39275	-3.74696	0.00017899	0.00172123	SPTSSB	165679	protein_coding
ENSG00000172995	160.182	3.2409	1.2904	2.51154	0.0120207	0.0526509	ARPP21	10777	protein_coding
ENSG00000160801	8.86492	6.215	2.98948	2.07896	0.0376209	0.123117	PTH1R	5745	protein_coding
ENSG00000154764	214.132	-5.50616	1.10333	-4.99049	6.02e-07	1.21e-05	WNT7A	7476	protein_coding
ENSG00000187672	21.2823	-4.39545	1.73761	-2.52959	0.0114195	0.05059	ERC2	26059	protein_coding
ENSG00000173578	22.1002	-3.47372	1.35764	-2.55864	0.0105082	0.0473884	XCR1	2829	protein_coding
ENSG00000178055	13.4732	4.96482	1.6222	3.06054	0.00220935	0.0137205	PRSS42	339906	protein_coding
ENSG00000187527	5.34602	-6.44399	2.63813	-2.44263	0.0145806	0.0610146	ATP13A5	344905	protein_coding
ENSG00000180438	2.58737	-5.39604	1.86396	-2.89494	0.00379232	0.0211488	TPRXL	NA	protein_coding
ENSG00000175161	1421.67	-6.79204	2.36801	-2.86824	0.00412758	0.02258	CADM2	253559	protein_coding
ENSG00000121853	2.78001	-5.50121	2.72226	-2.02082	0.0432981	0.136881	GHSR	2693	protein_coding
ENSG00000114854	4.89225	-3.5147	1.73891	-2.02121	0.0432577	0.136818	TNNC1	7134	protein_coding
ENSG00000109272	1049.12	-9.72813	1.29162	-7.53173	5.01e-14	4.59e-12	PF4V1	5197	protein_coding
ENSG00000168843	146.36	24.905	3.19366	7.79825	6.28e-15	7.42e-13	FSTL5	56884	protein_coding
ENSG00000151790	7.12064	5.89905	2.7772	2.1241	0.0336617	0.113547	TDO2	6999	protein_coding
ENSG00000196620	10.7536	-7.45204	3.12967	-2.3811	0.0172611	0.0693463	UGT2B15	7366	protein_coding
ENSG00000109255	21.7867	-6.34726	2.58964	-2.45102	0.0142452	0.0599387	NMU	10874	protein_coding
ENSG00000137473	1807.91	6.73262	3.06302	2.19804	0.0279465	0.0991136	TTC29	83894	protein_coding
ENSG00000180801	8.95898	-2.44825	1.04896	-2.33397	0.0195974	0.0762478	ARSJ	79642	protein_coding
ENSG00000254535	30.0101	22.7496	3.13203	7.26355	3.77e-13	2.73e-11	PABPC4L	132430	protein_coding
ENSG00000188993	49.3302	-3.54115	1.51699	-2.33433	0.0195784	0.0762089	LRRC66	339977	protein_coding
[truncated: 219 more rows]
