# Supplementary material for: Identification of Potential Novel Prognosis-Related Genes Through Transcriptome Sequencing, Bioinformatics Analysis, and Clinical Validation in Acute Myeloid Leukemia
Source: Front Genet. 2021 Oct 29;12:723001. doi: 10.3389/fgene.2021.723001 (PMC8585857; doi:10.3389/fgene.2021.723001)
Supplement: Supplementary file 2 [file Table3.XLSX]

## Sheet: Supplementary Table 2
Supplementary Table 3 Differentially expressed miRNAs between AML and normal samples.
miRNAs	baseMean	log2FoldChange	lfcSE	stat	pvalue	padj
hsa-miR-4433a-5p	200.781	-7.04696	0.547104	-12.8805	5.8e-27	6.14e-35
hsa-miR-4433b-3p	202.397	-7.14638	0.562942	-12.6947	6.33e-26	3.35e-34
hsa-miR-199a-5p	2799.42	-5.22258	0.510998	-10.2203	1.61e-24	5.68e-22
hsa-miR-4433a-3p	1101.47	-8.02124	0.796175	-10.0747	7.15e-24	1.58e-21
hsa-miR-4433b-5p	1099.15	-8.01817	0.796216	-10.0704	7.47e-24	1.58e-21
hsa-miR-548j-5p	130.46	-3.27553	0.326936	-10.0189	1.26e-23	2.22e-21
hsa-miR-6852-5p	55.5854	-5.77178	0.673944	-8.56418	1.09e-17	1.65e-15
hsa-miR-151a-3p	116117	-6.79807	0.810314	-8.38943	4.89e-17	6.47e-15
hsa-miR-11400	144.851	-7.95658	0.985538	-8.07333	6.84e-16	8.05e-14
hsa-miR-4446-3p	43.9194	-6.11088	0.786215	-7.77253	7.69e-15	8.15e-13
hsa-miR-139-5p	4808.26	-6.09888	0.798593	-7.63704	2.22e-14	2.14e-12
hsa-miR-409-3p	1906.25	-7.15524	0.990026	-7.22733	4.93e-13	4.35e-11
hsa-miR-433-3p	65.5315	-6.49113	0.918769	-7.06504	1.61e-12	1.31e-10
hsa-miR-539-5p	26.2717	-7.21672	1.02565	-7.03626	1.97e-12	1.49e-10
hsa-miR-181b-5p	31662.1	4.00772	0.57394	6.98282	2.89e-12	2.04e-10
hsa-miR-431-5p	165.835	-6.93651	0.997381	-6.95472	3.53e-12	2.34e-10
hsa-miR-543	419.254	-6.70958	0.976755	-6.86926	6.45e-12	4.02e-10
hsa-miR-493-3p	786.139	-7.37981	1.07716	-6.8512	7.32e-12	4.31e-10
hsa-miR-370-3p	593.853	-6.29408	0.930083	-6.76722	1.31e-11	7.32e-10
hsa-miR-181a-3p	12442.5	4.5727	0.678583	6.7386	1.6e-11	8.47e-10
hsa-miR-411-3p	48.5997	-5.74915	0.876752	-6.55732	5.48e-11	2.64e-09
hsa-miR-34a-5p	1421.96	5.04414	0.769284	6.55693	5.49e-11	2.64e-09
hsa-miR-3617-5p	9.29185	-5.33382	0.815136	-6.54348	6.01e-11	2.77e-09
hsa-miR-605-3p	11.7798	-6.68308	1.02358	-6.52909	6.62e-11	2.92e-09
hsa-miR-19b-3p	10870.2	3.76959	0.582632	6.46994	9.8e-11	4.15e-09
hsa-miR-6772-3p	47.3993	-7.93391	1.24873	-6.35357	2.1e-10	8.57e-09
hsa-miR-412-5p	23.4578	-6.45267	1.0538	-6.12325	9.17e-10	3.6e-08
hsa-miR-379-5p	504.08	-5.96151	0.978379	-6.09325	1.11e-09	4.18e-08
hsa-miR-7151-5p	12.2022	-7.60013	1.25413	-6.06007	1.36e-09	4.97e-08
hsa-miR-139-3p	55.5038	-5.29681	0.8793	-6.02389	1.7e-09	6.01e-08
hsa-miR-485-3p	97.2068	-6.26575	1.05158	-5.95842	2.55e-09	8.7e-08
hsa-miR-181a-5p	314510	3.98459	0.672288	5.9269	3.09e-09	1.02e-07
hsa-miR-18a-3p	155.977	2.8292	0.480523	5.88775	3.91e-09	1.26e-07
hsa-miR-382-5p	166.265	-6.14923	1.05632	-5.82136	5.84e-09	1.82e-07
hsa-miR-17-3p	233.056	3.04209	0.523215	5.81422	6.09e-09	1.82e-07
hsa-miR-323b-3p	153.322	-6.74805	1.16122	-5.81117	6.2e-09	1.82e-07
hsa-miR-323a-3p	110.377	-6.19852	1.07299	-5.77685	7.61e-09	2.18e-07
hsa-miR-337-5p	5.29976	-6.03459	1.0552	-5.71891	1.07e-08	2.99e-07
hsa-miR-181b-3p	170.476	3.99084	0.701304	5.6906	1.27e-08	3.44e-07
hsa-miR-641	185.373	-2.47385	0.435112	-5.68555	1.3e-08	3.45e-07
hsa-miR-222-5p	34.3561	4.31537	0.762168	5.66197	1.5e-08	3.87e-07
hsa-miR-19b-1-5p	120.567	4.7787	0.848189	5.634	1.76e-08	4.44e-07
hsa-miR-3920	3.36974	-6.04973	1.09371	-5.53136	3.18e-08	7.64e-07
hsa-miR-3120-3p	32.2017	-4.4249	0.800502	-5.52765	3.25e-08	7.64e-07
hsa-miR-196b-5p	3814.4	5.48473	0.99374	5.51929	3.4e-08	7.84e-07
hsa-miR-214-5p	31.9398	-4.41189	0.800088	-5.51426	3.5e-08	7.89e-07
hsa-miR-432-5p	48.9624	-5.53741	1.01486	-5.45634	4.86e-08	1.07e-06
hsa-miR-20a-3p	193.481	3.65207	0.672953	5.42692	5.73e-08	1.24e-06
hsa-miR-4662b	20.5999	-3.92524	0.726435	-5.40343	6.54e-08	1.38e-06
hsa-miR-369-5p	63.7397	-6.08273	1.12718	-5.3964	6.8e-08	1.41e-06
hsa-miR-485-5p	21.8	-4.63414	0.866444	-5.34846	8.87e-08	1.81e-06
hsa-miR-4521	353.949	3.65275	0.688138	5.30817	1.11e-07	2.21e-06
hsa-miR-654-3p	554.45	-5.59404	1.05451	-5.30489	1.13e-07	2.21e-06
hsa-miR-382-3p	79.084	-5.98577	1.12991	-5.29759	1.17e-07	2.26e-06
hsa-miR-181c-5p	610.635	3.99392	0.75461	5.29269	1.21e-07	2.28e-06
hsa-miR-548j-3p	57.5887	-3.16199	0.599231	-5.27675	1.31e-07	2.44e-06
hsa-miR-668-3p	5.03192	-6.01763	1.14663	-5.24811	1.54e-07	2.81e-06
hsa-miR-4662a-5p	20.8643	-3.87911	0.741786	-5.22943	1.7e-07	3.05e-06
hsa-miR-556-5p	33.4563	-3.97239	0.76331	-5.20417	1.95e-07	3.44e-06
hsa-let-7b-3p	222.857	3.42455	0.658958	5.19692	2.03e-07	3.52e-06
hsa-miR-379-3p	25.7658	-5.43651	1.04793	-5.18783	2.13e-07	3.63e-06
hsa-miR-17-5p	59277.2	2.19361	0.424091	5.17248	2.31e-07	3.82e-06
hsa-miR-1185-1-3p	16.9992	-5.22096	1.01515	-5.14303	2.7e-07	4.34e-06
hsa-miR-654-5p	71.1489	-5.67231	1.13359	-5.00385	5.62e-07	8.88e-06
hsa-miR-11401	25.2448	-4.24534	0.850455	-4.99184	5.98e-07	9.31e-06
hsa-miR-7849-3p	3.2633	-5.87958	1.17984	-4.98338	6.25e-07	9.59e-06
hsa-miR-431-3p	4.26367	-5.0792	1.0242	-4.95919	7.08e-07	1.07e-05
hsa-miR-873-5p	12.6413	-2.80604	0.570521	-4.91838	8.73e-07	1.3e-05
hsa-miR-2355-3p	108.314	-2.45447	0.50177	-4.89163	1e-06	1.47e-05
hsa-miR-495-3p	316.011	-5.83463	1.19695	-4.87457	1.09e-06	1.57e-05
hsa-miR-10a-5p	457868	6.23553	1.27949	4.87346	1.1e-06	1.57e-05
hsa-miR-183-5p	313.711	-3.11117	0.639034	-4.86855	1.12e-06	1.59e-05
hsa-miR-30b-3p	108.02	2.0667	0.427797	4.83103	1.36e-06	1.89e-05
hsa-miR-329-3p	64.5139	-5.65228	1.17819	-4.79743	1.61e-06	2.19e-05
hsa-miR-3154	12.5414	3.65153	0.761306	4.7964	1.62e-06	2.19e-05
hsa-miR-10a-3p	5934.15	6.30881	1.32337	4.76723	1.87e-06	2.5e-05
hsa-miR-19a-3p	1489.58	2.67206	0.562887	4.74706	2.06e-06	2.7e-05
hsa-miR-106b-5p	7384.36	2.81193	0.592894	4.74272	2.11e-06	2.72e-05
hsa-miR-409-5p	124.979	-5.20883	1.10583	-4.71033	2.47e-06	3.16e-05
hsa-miR-181d-5p	2926.81	3.12403	0.665699	4.69285	2.69e-06	3.4e-05
hsa-miR-182-5p	1462.72	-3.20966	0.684703	-4.68767	2.76e-06	3.4e-05
hsa-miR-6741-3p	12.3879	-4.03664	0.861128	-4.68762	2.76e-06	3.4e-05
hsa-miR-20a-5p	123380	2.29026	0.491072	4.66381	3.1e-06	3.74e-05
hsa-miR-337-3p	24.3658	-5.0343	1.08696	-4.63154	3.63e-06	4.27e-05
hsa-miR-3678-3p	7.52112	-5.11277	1.11269	-4.59496	4.33e-06	5.04e-05
hsa-miR-381-3p	1297.07	-4.7434	1.03305	-4.59165	4.4e-06	5.06e-05
hsa-miR-151a-5p	449.118	-3.08027	0.672514	-4.58024	4.64e-06	5.24e-05
hsa-miR-30b-5p	16131.1	2.07651	0.453393	4.57995	4.65e-06	5.24e-05
hsa-miR-342-5p	181.121	-2.00157	0.439526	-4.55392	5.27e-06	5.87e-05
hsa-miR-4517	12.1855	4.46679	0.982965	4.5442	5.51e-06	6.08e-05
hsa-miR-34a-3p	5.82822	5.08253	1.12223	4.52894	5.93e-06	6.47e-05
hsa-miR-487a-5p	2.84453	-5.03192	1.1118	-4.52594	6.01e-06	6.5e-05
hsa-miR-552-3p	4.97735	-4.4959	1.0056	-4.47086	7.79e-06	8.25e-05
hsa-miR-24-1-5p	61.9154	-2.06798	0.468832	-4.41092	1.03e-05	0.000107091
hsa-miR-496	2.34707	-5.18294	1.17804	-4.39963	1.08e-05	0.00011149
hsa-miR-374c-3p	12493	2.08091	0.473425	4.39545	1.11e-05	0.000112564
hsa-miR-374b-5p	12501	2.07903	0.473299	4.39264	1.12e-05	0.000112944
hsa-miR-181c-3p	499.918	2.83549	0.646664	4.38479	1.16e-05	0.000115986
hsa-miR-199b-5p	16592.4	3.29816	0.753179	4.37899	1.19e-05	0.000118005
hsa-miR-299-5p	4.63063	-4.68573	1.07077	-4.37602	1.21e-05	0.000118514
hsa-miR-5193	31.9985	-2.4031	0.553187	-4.3441	1.4e-05	0.000135873
hsa-miR-1843	179.838	-2.02883	0.471447	-4.30341	1.68e-05	0.000157623
hsa-miR-92a-1-5p	134.022	2.6913	0.625299	4.30403	1.68e-05	0.000157623
hsa-miR-27a-5p	3747.32	2.07918	0.484592	4.29058	1.78e-05	0.000165543
hsa-miR-1273h-3p	218.335	-2.15328	0.502131	-4.28829	1.8e-05	0.000165807
hsa-miR-411-5p	170.051	-4.20079	0.985173	-4.26401	2.01e-05	0.00018331
hsa-miR-150-5p	19713.1	-2.42561	0.572425	-4.23743	2.26e-05	0.000204642
hsa-miR-204-5p	19.1742	-2.85195	0.673375	-4.23531	2.28e-05	0.000204834
hsa-miR-944	66.945	5.93602	1.40464	4.22601	2.38e-05	0.000211682
hsa-miR-155-5p	41111.6	2.8514	0.691438	4.12387	3.73e-05	0.000323398
hsa-miR-487b-3p	88.4752	-5.11476	1.24239	-4.11686	3.84e-05	0.000330678
hsa-miR-380-5p	2.78958	-5.47376	1.33462	-4.10135	4.11e-05	0.000350792
hsa-miR-581	26.847	-2.76883	0.675663	-4.09794	4.17e-05	0.000353155
hsa-miR-493-5p	219.7	-5.52297	1.35523	-4.0753	4.6e-05	0.000386249
hsa-miR-369-3p	148.958	-4.79074	1.17639	-4.07241	4.65e-05	0.000387983
hsa-miR-100-5p	23587.3	5.05202	1.25064	4.03955	5.36e-05	0.000436265
hsa-miR-196b-3p	27.219	5.91894	1.47976	3.99993	6.34e-05	0.000512207
hsa-miR-556-3p	8.51685	-3.84992	0.967638	-3.97868	6.93e-05	0.000551782
hsa-miR-136-5p	29.7867	-4.36521	1.11641	-3.91004	9.23e-05	0.000713324
hsa-miR-18a-5p	1176.3	2.43186	0.622417	3.90713	9.34e-05	0.000716745
hsa-miR-16-5p	55254.2	2.21527	0.577402	3.83662	0.000124741	0.000936887
hsa-miR-1298-5p	20.0639	-3.34463	0.877954	-3.80957	0.000139208	0.0010376
hsa-miR-134-5p	94.376	-5.23488	1.37472	-3.80797	0.00014011	0.0010376
hsa-miR-579-3p	20.893	2.7506	0.736079	3.73682	0.000186359	0.00134254
hsa-miR-1197	3.50344	-4.4612	1.21322	-3.67715	0.000235855	0.00165867
hsa-miR-125b-5p	9710.17	3.84271	1.04546	3.67562	0.000237277	0.00165867
hsa-miR-889-3p	84.3633	-4.58738	1.24835	-3.67476	0.000238071	0.00165867
hsa-miR-26a-1-3p	13.8164	-2.24781	0.613782	-3.66222	0.00025004	0.00173067
hsa-miR-1288-3p	5.56154	-2.7169	0.743775	-3.65285	0.000259349	0.00178345
hsa-miR-6505-3p	2.39214	-5.1835	1.42971	-3.62557	0.000288323	0.0019699
hsa-miR-758-3p	58.9649	-4.87586	1.35051	-3.61039	0.000305737	0.00207548
hsa-miR-153-3p	17.1298	3.35146	0.934118	3.58783	0.000333435	0.00223486
hsa-miR-605-5p	2.01414	-4.55624	1.27073	-3.58553	0.0003364	0.0022354
hsa-let-7b-5p	59079.6	2.0991	0.585606	3.58449	0.000337737	0.0022354
hsa-miR-550a-3p	43.5693	2.06206	0.577402	3.57127	0.00035525	0.00232228
hsa-miR-550b-2-5p	43.5693	2.06206	0.577402	3.57127	0.00035525	0.00232228
hsa-miR-625-3p	2196.05	-2.19715	0.615664	-3.56874	0.000358696	0.00233042
hsa-miR-506-3p	2.2138	-4.81145	1.35994	-3.538	0.000403165	0.00254138
hsa-miR-377-3p	2.53839	-4.38352	1.24458	-3.52208	0.000428178	0.00268308
hsa-miR-377-5p	6.2623	-4.43054	1.26822	-3.49351	0.000476708	0.00295224
hsa-miR-7110-3p	4.39568	-3.31648	0.955273	-3.47176	0.00051705	0.00317511
hsa-miR-127-3p	734.559	-3.76473	1.08504	-3.46967	0.000521098	0.00317511
hsa-miR-7974	41.428	3.47715	1.00224	3.46937	0.000521689	0.00317511
hsa-miR-509-3-5p	24.4258	-2.52524	0.729152	-3.46326	0.000533672	0.00322948
hsa-miR-216b-5p	32.2155	6.29716	1.83138	3.43849	0.000584977	0.00349367
hsa-miR-7848-3p	6.16679	-3.07226	0.906181	-3.39034	0.00069807	0.00410698
hsa-miR-4665-5p	3.21225	-5.02556	1.49828	-3.35422	0.000795884	0.004631
hsa-miR-135a-5p	80.6943	3.86105	1.15213	3.35122	0.00080457	0.00464005
hsa-miR-3150b-3p	21.5639	-2.15767	0.643955	-3.35066	0.000806203	0.00464005
hsa-miR-451a	135392	-2.14023	0.642238	-3.33245	0.000860846	0.00490127
hsa-miR-9-5p	2004.23	2.90306	0.880912	3.29552	0.000982408	0.00556347
hsa-miR-376a-5p	1.78917	-4.58963	1.40541	-3.26569	0.00109197	0.00615103
hsa-miR-6716-3p	3.67577	-3.97852	1.22067	-3.25929	0.00111692	0.00622538
hsa-miR-486-3p	9073.07	-2.14512	0.65991	-3.25062	0.00115155	0.0063827
hsa-miR-486-5p	9140.78	-2.13813	0.66069	-3.23621	0.0012113	0.00664643
hsa-miR-135a-3p	12.2889	5.47189	1.69504	3.22819	0.00124578	0.00676553
hsa-miR-5584-5p	4.47873	3.093	0.963247	3.21101	0.00132269	0.00714658
hsa-miR-410-3p	30.5963	-3.9615	1.23451	-3.20896	0.00133217	0.00716125
hsa-miR-494-3p	423.552	-4.2604	1.33169	-3.19923	0.00137794	0.00736987
hsa-miR-487a-3p	7.32282	-3.6436	1.14918	-3.17061	0.0015212	0.00805475
hsa-miR-4446-5p	1.61384	-5.02502	1.58806	-3.16425	0.00155485	0.00815142
hsa-miR-217-5p	17.3622	5.09553	1.62839	3.12918	0.00175295	0.00905546
hsa-miR-1275	15.7667	3.45417	1.1068	3.12085	0.00180327	0.0092702
hsa-miR-125b-1-3p	62.651	7.03287	2.26519	3.10476	0.00190431	0.00964912
hsa-miR-6721-5p	3.32175	-3.00608	0.968961	-3.10238	0.00191973	0.00968093
hsa-miR-9-3p	134.158	2.93859	0.950305	3.09226	0.00198642	0.00996976
hsa-miR-320a-5p	11.8753	3.09189	1.00545	3.07512	0.0021042	0.0104617
hsa-miR-126-3p	122773	-2.52009	0.820231	-3.07242	0.00212333	0.0105075
hsa-miR-3667-3p	85.9165	3.15865	1.03199	3.06072	0.00220802	0.0108254
hsa-miR-4454	65.3412	2.33171	0.765361	3.04655	0.00231482	0.0112449
hsa-miR-873-3p	2.47544	-3.11958	1.03767	-3.00633	0.00264426	0.0127285
hsa-miR-4742-5p	7.277	-2.13607	0.716045	-2.98315	0.002853	0.0134881
hsa-miR-3190-3p	4.27073	-2.34822	0.793771	-2.95831	0.00309331	0.0144948
hsa-miR-1185-2-3p	1.82695	-4.1978	1.43519	-2.92491	0.00344561	0.0157961
hsa-miR-6837-3p	2.79501	-2.59792	0.890935	-2.91595	0.00354606	0.0160482
hsa-miR-3191-5p	4.21677	-2.31573	0.796571	-2.90712	0.00364774	0.0164381
hsa-miR-511-3p	17.0513	3.67325	1.27479	2.88145	0.00395845	0.0177627
hsa-miR-92b-5p	24.2065	2.08707	0.72604	2.87459	0.00404554	0.0179256
hsa-miR-6843-3p	2.11148	-5.37359	1.88938	-2.84409	0.0044538	0.0193302
hsa-miR-624-3p	4.25212	2.48273	0.874747	2.83823	0.00453647	0.019529
hsa-miR-101-5p	12.2132	2.7704	0.9766	2.83678	0.00455708	0.0195383
hsa-miR-1908-5p	12.2848	-2.55103	0.902546	-2.82648	0.00470626	0.0200965
hsa-miR-656-3p	18.3723	-3.82376	1.37889	-2.77307	0.00555305	0.0232438
hsa-miR-551a	23.2226	2.68177	0.968765	2.76823	0.00563609	0.0234985
hsa-miR-6724-5p	13.77	2.29065	0.829931	2.76005	0.00577923	0.0239071
hsa-miR-539-3p	13.6363	-3.79414	1.4025	-2.70527	0.00682487	0.027377
hsa-miR-6731-3p	1.17198	-2.99103	1.10737	-2.70102	0.00691267	0.0276246
hsa-miR-3934-5p	6.78474	-2.14291	0.794648	-2.69667	0.00700359	0.0277783
hsa-miR-573	3.85451	3.40197	1.28039	2.65699	0.00788426	0.0309238
hsa-miR-4709-5p	1.74732	-2.52054	0.951621	-2.64868	0.00808064	0.0315168
hsa-miR-4473	160.524	-2.34202	0.884835	-2.64684	0.00812473	0.0315168
hsa-miR-3941	1.8633	-3.3056	1.2547	-2.63457	0.00842449	0.0323244
hsa-miR-3161	2.69296	-4.77222	1.81362	-2.63132	0.00850541	0.0325171
hsa-miR-548d-3p	11.2404	2.30197	0.882482	2.60852	0.00909359	0.0343932
hsa-miR-5584-3p	2.113	2.9306	1.13049	2.59232	0.00953299	0.0357994
hsa-miR-136-3p	29.1333	-3.18936	1.23091	-2.59105	0.00956843	0.0358055
hsa-miR-378e	7.91054	2.82862	1.09647	2.57976	0.00988689	0.036867
hsa-miR-6819-3p	1.07628	-4.3072	1.68542	-2.55557	0.0106015	0.0389111
hsa-let-7a-2-3p	12.7247	6.19952	2.45961	2.52053	0.0117179	0.0423524
hsa-miR-570-3p	3.47201	2.29362	0.911994	2.51495	0.0119049	0.0426752
hsa-miR-3134	6.26281	2.01512	0.80571	2.50105	0.0123827	0.0438573
hsa-miR-548t-5p	3.91016	2.27671	0.928188	2.45286	0.0141727	0.0495343
hsa-miR-127-5p	14.9183	-3.04695	1.25435	-2.42911	0.015136	0.0523826
hsa-miR-4518	3.00173	2.91982	1.20473	2.42363	0.0153664	0.0530066
hsa-miR-33b-3p	8.74615	2.19112	0.920004	2.38164	0.0172359	0.0586906
hsa-miR-2467-5p	1.58687	2.73489	1.17433	2.32889	0.019865	0.0663629
hsa-miR-6817-3p	1.2899	-3.32323	1.4292	-2.32524	0.0200589	0.0668
hsa-miR-508-3p	3.01216	-2.36879	1.02144	-2.31907	0.0203913	0.0672723
hsa-miR-15a-3p	4.58531	2.87254	1.24396	2.3092	0.0209325	0.0684277
hsa-miR-18b-5p	7.82425	2.1595	0.935194	2.30915	0.0209354	0.0684277
hsa-miR-129-5p	14.7045	2.38346	1.03499	2.30288	0.0212854	0.0691846
hsa-miR-499b-5p	1.57394	2.72586	1.18379	2.30267	0.0212976	0.0691846
hsa-miR-376c-3p	16.6283	-3.06715	1.35094	-2.27039	0.0231841	0.0739518
hsa-miR-154-5p	4.23583	-2.30897	1.03601	-2.22871	0.0258329	0.081133
hsa-miR-5010-5p	1.28315	-2.35294	1.05915	-2.22153	0.0263148	0.0819629
hsa-miR-3144-3p	3.23163	2.08405	0.941624	2.21325	0.0268806	0.0825118
hsa-miR-6755-5p	1.79843	-2.90001	1.31326	-2.20826	0.027226	0.0833305
hsa-miR-155-3p	3.59971	3.23486	1.47422	2.19429	0.0282149	0.0851521
hsa-miR-552-5p	2.31848	-2.99562	1.36587	-2.19319	0.0282935	0.0851521
hsa-miR-370-5p	2.4149	-3.44897	1.57268	-2.19305	0.0283036	0.0851521
hsa-miR-4786-5p	1.04144	-2.47482	1.17047	-2.11439	0.034482	0.100596
hsa-miR-6770-3p	2.15391	-2.29111	1.09461	-2.09307	0.0363429	0.105156
hsa-miR-21-3p	1302.89	2.10763	1.00969	2.0874	0.0368521	0.105192
hsa-miR-548ba	1.85163	-2.60114	1.25438	-2.07364	0.0381132	0.107976
hsa-miR-544b	3.33336	-3.68941	1.77939	-2.07342	0.0381333	0.107976
hsa-miR-4795-3p	2.34009	2.30621	1.11493	2.06847	0.0385957	0.108416
hsa-miR-125b-2-3p	20.7332	2.30206	1.12511	2.04608	0.0407485	0.11356
hsa-miR-5001-3p	7.41854	2.13388	1.05306	2.02637	0.0427272	0.117571
hsa-miR-3120-5p	3.79222	-2.82286	1.39383	-2.02526	0.0428411	0.117571
hsa-miR-7856-5p	0.82923	-3.70714	1.83799	-2.01695	0.043701	NA
hsa-miR-6767-5p	1.07919	-3.34063	1.68579	-1.98165	0.0475189	0.12944
hsa-miR-4724-5p	1.216	-2.27167	1.1465	-1.9814	0.0475468	0.12944
hsa-miR-1538	3.01402	-2.39589	1.21812	-1.96688	0.0491967	0.132906
