# Supplementary material for: Identification of Potential Novel Prognosis-Related Genes Through Transcriptome Sequencing, Bioinformatics Analysis, and Clinical Validation in Acute Myeloid Leukemia
Source: Front Genet. 2021 Oct 29;12:723001. doi: 10.3389/fgene.2021.723001 (PMC8585857; doi:10.3389/fgene.2021.723001)
Supplement: Supplementary file 8 [file Table4.XLSX]

## Sheet: Sheet1
Supplementary Table 4 Differentially expressed lncRNAs between AML and normal samples
GeneID	baseMean	log2FoldChange	lfcSE	stat	pvalue	padj	SYMBOL	ENTREZID	GENEBIOTYPE
ENSG00000230699	65.4785	3.72408	1.15257	3.23111	0.00123309	0.00861242	RP11-54O7.1	284600	lincRNA
ENSG00000223764	149.501	4.08325	1.51741	2.69094	0.00712505	0.0348674	RP11-54O7.3	NA	lincRNA
ENSG00000223972	3769.32	-4.98048	1.59865	-3.11543	0.00183675	0.011849	DDX11L1	100287596	pseudogene
ENSG00000243485	2.23798	2.97506	1.24004	2.39916	0.0164327	0.0669063	MIR1302-10	100422919	lincRNA
ENSG00000225285	34.2695	8.16458	2.55547	3.19494	0.00139861	0.00952911	RP4-758J18.10	NA	lincRNA
ENSG00000177133	118.432	8.67041	2.98325	2.90637	0.00365655	0.0205276	LINC00982	440556	antisense
ENSG00000252404	454.624	2.29716	0.600038	3.82835	0.000129006	0.00131492	SCARNA16	NA	snoRNA
ENSG00000228526	244.42	3.74103	0.538173	6.95135	3.62e-12	2.09e-10	RP3-510D11.1	NA	lincRNA
ENSG00000234546	41.8411	3.85958	0.697925	5.53008	3.2e-08	8.4e-07	RP3-510D11.2	NA	lincRNA
ENSG00000221083	1.38742	2.91155	1.29153	2.25435	0.0241744	NA	SNORA77	NA	snoRNA
ENSG00000224315	17.8228	2.12709	0.465196	4.57246	4.82e-06	7.65e-05	RPL7P7	NA	pseudogene
ENSG00000271989	3.26671	2.5448	1.02792	2.47566	0.0132988	0.0569747	RP4-736L20.3	NA	antisense
ENSG00000225602	20.2666	22.2132	3.06251	7.25327	4.07e-13	2.9e-11	MTOR-AS1	100873935	antisense
ENSG00000228140	42.3695	-2.26887	0.572808	-3.96096	7.47e-05	0.000826995	RP3-467K16.4	NA	lincRNA
ENSG00000261135	23.638	2.12604	0.640137	3.32123	0.000896222	0.00661617	RP4-798A10.7	NA	lincRNA
ENSG00000236936	36.039	-3.3673	1.71784	-1.9602	0.0499728	0.151757	RP3-329E20.2	NA	antisense
ENSG00000231105	37.9287	-2.8529	0.755738	-3.77498	0.000160018	0.00156897	RP5-1071N3.1	100506801	antisense
ENSG00000271420	1.12093	-4.19313	1.99171	-2.10529	0.035266	NA	RP5-1057J7.7	NA	lincRNA
ENSG00000232557	30.7374	-2.60161	1.12452	-2.31353	0.0206935	0.0792352	RP11-4M23.3	NA	antisense
ENSG00000229239	3.31988	-5.75672	2.66705	-2.15846	0.030892	0.106774	RP11-223J15.2	NA	pseudogene
ENSG00000232298	18.4164	7.26888	2.95502	2.45984	0.0138998	0.058868	RP11-10N16.3	NA	antisense
ENSG00000233478	77.9555	-2.30027	0.860314	-2.67376	0.00750056	0.0362841	RP1-187B23.1	NA	antisense
ENSG00000236782	12.8241	2.17599	0.725453	2.99948	0.00270436	0.0161945	RP11-96L14.7	NA	antisense
ENSG00000225854	6.66461	-3.44597	1.62535	-2.12015	0.0339937	0.114415	RP11-569G9.7	NA	pseudogene
ENSG00000200087	527.234	2.6857	0.587859	4.56862	4.91e-06	7.77e-05	SNORA73B	26768	snoRNA
ENSG00000252777	1.19537	3.30775	1.2812	2.58177	0.00982963	NA	SCARNA24	NA	snoRNA
ENSG00000233246	153.777	2.73693	0.698578	3.91786	8.93e-05	0.000964362	RP11-415J8.5	101929464	antisense
ENSG00000213172	20.8131	-2.9973	0.919372	-3.26016	0.00111351	0.00788493	RP1-228H13.2	NA	pseudogene
ENSG00000230615	153.116	3.15948	0.609168	5.18655	2.14e-07	4.7e-06	RP5-1198O20.4	NA	lincRNA
ENSG00000232022	215.42	-2.34805	0.837724	-2.8029	0.00506459	0.02663	RP5-1109J22.1	729041	pseudogene
ENSG00000224805	27.0211	-3.51751	0.74136	-4.74467	2.09e-06	3.73e-05	LINC00853	100874253	antisense
ENSG00000226252	224.415	-2.26886	0.940308	-2.41289	0.0158266	0.0649691	RP1-18D14.7	101930541	antisense
ENSG00000228838	41.3421	23.1854	3.19405	7.25891	3.9e-13	2.8e-11	RP4-784A16.2	NA	antisense
ENSG00000237453	8.69805	-2.8268	0.793158	-3.56398	0.000365271	0.00314728	RP11-67L3.2	NA	antisense
ENSG00000234810	36.1882	-5.07591	0.808183	-6.28064	3.37e-10	1.31e-08	RP11-466L17.1	NA	lincRNA
ENSG00000234807	323.963	-2.17718	0.468389	-4.64823	3.35e-06	5.57e-05	LINC01135	100131060	lincRNA
ENSG00000231740	4.7682	-6.27884	3.13219	-2.00461	0.0450044	0.14073	RP11-63G10.2	NA	lincRNA
ENSG00000200575	1.23506	-2.72397	0.917787	-2.96798	0.00299767	NA	RNU6-414P	NA	snRNA
ENSG00000234383	6.75429	-2.45016	0.547396	-4.47603	7.6e-06	0.000114434	CTBP2P8	NA	pseudogene
ENSG00000234184	275.283	-4.06279	1.29943	-3.1266	0.00176841	0.0115019	RP5-887A10.1	101927412	lincRNA
ENSG00000233994	3.81928	3.22339	1.4687	2.19472	0.0281835	0.0997651	GDI2P2	NA	pseudogene
ENSG00000249237	11.9474	6.64388	1.77117	3.75113	0.000176043	0.00169636	RP11-376N17.4	NA	pseudogene
ENSG00000232622	2.54964	4.42447	2.13084	2.0764	0.0378571	0.123578	RP11-484D4.3	NA	pseudogene
ENSG00000235308	158.641	-6.24532	0.607317	-10.2835	8.37e-25	7.83e-22	RP11-82K18.2	NA	pseudogene
ENSG00000237568	159.966	-2.24076	0.610607	-3.66973	0.000242805	0.00222994	RP4-620F22.2	NA	antisense
ENSG00000228175	6.76677	2.82008	1.28379	2.19668	0.0280434	0.0993526	GEMIN8P4	492303	pseudogene
ENSG00000241361	45.981	-5.57703	2.67455	-2.08522	0.037049	0.121742	SLC25A24P1	NA	pseudogene
ENSG00000235005	4.80445	-6.29016	2.78232	-2.26076	0.023774	0.0878784	RP11-195M16.1	NA	antisense
ENSG00000228420	105.892	9.79141	1.71884	5.69651	1.22e-08	3.5e-07	RP4-735C1.6	NA	lincRNA
ENSG00000259834	955.124	-3.92338	0.506142	-7.75153	9.08e-15	1.01e-12	RP11-284N8.3	3738	lincRNA
ENSG00000273373	214.521	3.39704	0.943682	3.59977	0.000318494	0.00280718	RP5-1074L1.4	NA	antisense
ENSG00000272982	1138.79	-2.4959	0.584261	-4.2719	1.94e-05	0.000258301	RP5-1180E21.4	NA	antisense
ENSG00000273221	104.18	-2.21382	0.464794	-4.76302	1.91e-06	3.44e-05	RP5-1180E21.5	NA	antisense
ENSG00000227811	237.926	-5.42975	0.861989	-6.2991	2.99e-10	1.17e-08	FAM212B-AS1	100506343	antisense
ENSG00000225079	835.685	-3.9145	0.689001	-5.68142	1.34e-08	3.79e-07	FTH1P22	NA	pseudogene
ENSG00000227193	44.9434	2.38741	1.02964	2.31869	0.0204118	0.078402	RP11-439A17.4	NA	lincRNA
ENSG00000223779	818.458	3.14144	1.36439	2.30246	0.0213095	0.081	RP11-403I13.4	100293748	lincRNA
ENSG00000252105	38.1579	2.03902	0.889735	2.29171	0.0219223	0.0827902	RNU1-143P	NA	snRNA
ENSG00000227212	1.36165	-3.00548	1.4879	-2.01994	0.0433895	NA	PFN1P7	NA	pseudogene
ENSG00000213226	4.32467	3.04161	1.51951	2.0017	0.0453166	0.141382	RP11-337C18.4	NA	pseudogene
ENSG00000199879	3.11876	2.50595	1.20669	2.07671	0.037828	0.123554	RNU1-120P	NA	snRNA
ENSG00000224481	16.7026	3.00088	1.24186	2.41643	0.0156735	0.0644982	RP11-495P10.3	NA	lincRNA
ENSG00000202408	49.7408	2.44373	0.447131	5.46536	4.62e-08	1.17e-06	RNU1-122P	NA	snRNA
ENSG00000234232	1954.94	4.91427	1.2084	4.06675	4.77e-05	0.000561797	RP11-353N4.5	NA	lincRNA
ENSG00000220323	291.147	2.62715	1.29425	2.02986	0.0423711	0.134862	HIST2H2BD	NA	pseudogene
ENSG00000228126	4.72152	5.30781	2.27408	2.33405	0.0195929	0.0762478	LINC00568	100874054	lincRNA
ENSG00000203288	36.1097	-2.54935	1.06997	-2.38264	0.0171889	0.0691541	RP11-98D18.9	101927929	antisense
ENSG00000236263	36.608	2.32038	1.00375	2.31172	0.020793	0.0795397	RP11-263K19.6	NA	antisense
ENSG00000272405	27.6015	5.72036	1.27255	4.49518	6.95e-06	0.000105639	RP11-284F21.10	NA	antisense
ENSG00000229953	298.817	4.25389	1.27182	3.34474	0.0008236	0.00617205	RP11-284F21.7	NA	antisense
ENSG00000271736	31.6341	3.27628	1.49755	2.18776	0.0286871	0.100932	RP11-85G21.3	NA	lincRNA
ENSG00000227217	49.9445	-2.90603	0.880166	-3.30169	0.000961052	0.00699812	RP11-367J7.3	NA	antisense
ENSG00000225670	32.0327	4.54389	1.84614	2.4613	0.0138435	0.0586664	CTA-134P22.2	100131825	antisense
ENSG00000228863	286.55	-2.24313	0.488655	-4.59042	4.42e-06	7.11e-05	RP11-404F10.2	NA	antisense
ENSG00000244682	1704.23	-2.39335	0.733463	-3.26308	0.0011021	0.00782551	FCGR2C	9103	polymorphic_pseudogene
ENSG00000226889	9.70133	3.36742	0.873692	3.85424	0.00011609	0.00120372	RP11-474I16.8	NA	antisense
ENSG00000273365	1.27006	-2.55382	1.03722	-2.46218	0.0138097	NA	RP11-466F5.10	NA	lincRNA
ENSG00000236364	179.743	2.81882	0.62514	4.5091	6.51e-06	9.97e-05	RP11-525G13.2	NA	antisense
ENSG00000273160	238.48	-3.96223	0.587258	-6.747	1.51e-11	7.58e-10	RP11-104L21.3	NA	lincRNA
ENSG00000203601	156.552	24.9968	2.73376	9.14376	6.03e-20	2.07e-17	LINC00970	101978719	antisense
ENSG00000231424	10.7377	-2.79502	1.00905	-2.76994	0.00560666	0.0288144	RP1-45C12.1	NA	antisense
ENSG00000225243	7.14779	-6.86279	2.7046	-2.53745	0.0111664	0.0496976	RP1-127D3.4	NA	antisense
ENSG00000224968	3782.85	10.4833	1.6583	6.32171	2.59e-10	1.02e-08	RP1-35C21.1	NA	lincRNA
ENSG00000224687	1736.72	3.24189	0.915213	3.54223	0.00039676	0.00336916	RASAL2-AS1	100302401	lincRNA
ENSG00000228918	9.65383	2.56229	1.12098	2.28575	0.0222688	0.0837298	GS1-122H1.2	400799	lincRNA
ENSG00000232036	48.229	-2.5892	0.638702	-4.05384	5.04e-05	0.000589172	GS1-115G20.2	NA	pseudogene
ENSG00000226640	468.427	-3.27004	0.834614	-3.91803	8.93e-05	0.000964362	RP11-21J7.1	NA	lincRNA
ENSG00000233057	6.00777	-4.30909	1.18834	-3.62614	0.000287695	0.0025707	EEF1A1P14	NA	pseudogene
ENSG00000235582	1.65675	3.72867	1.52404	2.44657	0.0144223	0.0604873	RP11-448G4.2	NA	pseudogene
ENSG00000233410	59.269	3.27297	0.835439	3.91766	8.94e-05	0.000964516	RP11-16L9.3	NA	lincRNA
ENSG00000235492	1028.6	7.17575	1.66135	4.31923	1.57e-05	0.000214005	RP11-16L9.4	NA	lincRNA
ENSG00000214796	344.606	2.54814	0.885754	2.8768	0.00401724	0.0221081	RP11-480I12.5	NA	pseudogene
ENSG00000228288	13.2423	2.60402	0.832808	3.1268	0.00176722	0.0115014	PCAT6	100506696	antisense
ENSG00000226780	391.369	4.23971	1.10513	3.83641	0.000124846	0.00127837	RP11-38J22.3	NA	antisense
ENSG00000237605	9.82273	2.47949	0.889909	2.78623	0.00533249	0.0277006	RP11-343H5.6	NA	antisense
ENSG00000226945	17.1618	-5.5143	1.19154	-4.62786	3.69e-06	6.05e-05	RP11-564A8.4	NA	pseudogene
ENSG00000224668	0.953184	2.97184	1.46903	2.02299	0.043074	NA	IPO8P1	NA	pseudogene
ENSG00000224763	2.08471	4.06072	1.9349	2.09868	0.0358453	0.11889	FDPSP8	NA	pseudogene
ENSG00000229983	158.042	3.5419	0.993713	3.56431	0.000364811	0.00314544	RP11-15I11.2	NA	lincRNA
ENSG00000212187	16.8228	2.00557	0.688384	2.91345	0.00357464	0.0201619	SNORA26	NA	snoRNA
ENSG00000215819	99.124	9.6967	1.94146	4.99455	5.9e-07	1.19e-05	KRT18P12	NA	pseudogene
ENSG00000213036	6.91795	4.68299	1.28798	3.63591	0.000276996	0.00249097	RP11-365D23.4	NA	pseudogene
ENSG00000228063	171.85	-3.25494	0.56727	-5.73789	9.59e-09	2.81e-07	RP11-135J2.4	NA	antisense
ENSG00000272823	5.4229	2.44233	0.921962	2.64905	0.00807173	0.0385261	RP11-295M18.6	NA	lincRNA
ENSG00000188460	9.16994	-2.00317	0.527759	-3.79562	0.000147272	0.00146611	ACTBP11	NA	pseudogene
ENSG00000183929	4.89411	4.17508	1.66834	2.50254	0.0123305	0.0537146	DUSP5P1	574029	pseudogene
ENSG00000177788	1102.59	2.52682	0.510984	4.94501	7.61e-07	1.5e-05	RP5-1061H20.4	NA	lincRNA
ENSG00000229228	27.4456	22.6177	3.19433	7.08057	1.44e-12	9.3e-11	LINC00582	100287814	antisense
ENSG00000236358	75.0514	-2.18269	0.797374	-2.73735	0.0061937	0.0311238	RP5-827C21.2	NA	antisense
ENSG00000227630	173.082	3.56653	0.54356	6.56142	5.33e-11	2.39e-09	LINC01132	100506810	lincRNA
ENSG00000234464	1752.32	13.8403	2.07749	6.66206	2.7e-11	1.28e-09	RP11-136B18.2	NA	lincRNA
ENSG00000231877	16.0112	7.06749	2.45797	2.87534	0.00403599	0.0221808	RP11-177F15.1	NA	lincRNA
ENSG00000233355	1449.26	-3.03095	0.491256	-6.16979	6.84e-10	2.5e-08	CHRM3-AS2	NA	processed_transcript
ENSG00000272865	764.425	4.86384	1.13466	4.2866	1.81e-05	0.000243335	RP11-561I11.4	NA	antisense
ENSG00000227230	65.8413	3.79508	1.30099	2.91706	0.00353345	0.0199731	RP11-261C10.5	NA	antisense
ENSG00000226766	16.3386	-2.43494	0.741002	-3.28601	0.00101618	0.00733766	FABP7P1	NA	pseudogene
ENSG00000230813	41.1621	-4.15637	1.87398	-2.21794	0.0265591	0.0954697	RP11-690C23.5	NA	pseudogene
ENSG00000227953	547.55	3.17221	0.386487	8.20781	2.25e-16	3.68e-14	RP11-439E19.3	149134	processed_transcript
ENSG00000198452	50.7681	2.9817	1.25612	2.37374	0.017609	0.0703315	OR14L1P	NA	pseudogene
ENSG00000237492	16.1681	2.20662	1.1022	2.00201	0.0452837	0.141341	OR2L9P	NA	pseudogene
ENSG00000229703	7.48732	-6.9298	3.13055	-2.21361	0.0268557	0.0962383	XX-CR54.1	NA	lincRNA
ENSG00000231039	22.7569	22.3686	3.1945	7.00222	2.52e-12	1.51e-10	RP11-445P17.3	NA	lincRNA
ENSG00000237943	3039.57	-2.11594	0.378696	-5.58743	2.3e-08	6.22e-07	PRKCQ-AS1	439949	lincRNA
ENSG00000225948	153.713	-3.45657	1.49336	-2.31463	0.020633	0.0790622	RP11-554I8.1	101928150	lincRNA
ENSG00000271360	3.40524	4.17998	1.33702	3.12633	0.00177004	0.0115102	RP11-138I18.1	439951	antisense
ENSG00000225778	352.093	3.00022	1.47604	2.03261	0.0420923	0.134155	PROSER2-AS1	219731	antisense
ENSG00000273474	4.67014	2.42076	0.868843	2.78619	0.00533317	0.0277006	RP11-295P9.12	NA	antisense
ENSG00000261671	16.357	2.10957	0.716669	2.94358	0.00324438	0.0187064	RP11-573G6.6	100130992	lincRNA
ENSG00000272516	28.9403	2.17227	0.802217	2.70783	0.00677242	0.0334676	RP11-573G6.9	NA	lincRNA
ENSG00000272381	41.7396	8.44906	2.55449	3.30753	0.000941216	0.00688195	RP11-192P3.4	101929352	lincRNA
ENSG00000273038	54.2775	-2.44508	0.468199	-5.2223	1.77e-07	3.96e-06	RP11-479G22.8	NA	lincRNA
ENSG00000233387	137.734	-4.42497	0.935729	-4.7289	2.26e-06	4e-05	RP11-342D11.3	NA	lincRNA
ENSG00000234993	20.6067	7.431	2.98409	2.49021	0.0127668	0.0551934	CUBNP2	NA	pseudogene
ENSG00000215065	5.42364	2.27126	1.01381	2.24033	0.0250697	0.0914857	DUSP8P4	NA	pseudogene
ENSG00000231187	67.5406	-3.00286	1.38207	-2.17273	0.029801	0.103972	RP11-38L15.3	101927699	antisense
ENSG00000265366	703.251	2.97691	0.448835	6.63254	3.3e-11	1.54e-09	GLUD1P2	NA	pseudogene
ENSG00000215097	10.3161	4.26986	1.02674	4.15866	3.2e-05	0.000399588	DUSP8P3	NA	pseudogene
ENSG00000243289	170.892	7.21919	1.51962	4.75064	2.03e-06	3.63e-05	CTGLF8P	NA	pseudogene
ENSG00000213657	5.13776	5.43157	1.91508	2.83621	0.00456527	0.0244512	RP11-346D6.4	NA	pseudogene
ENSG00000231131	13197.3	5.81979	1.11509	5.21913	1.8e-07	4.02e-06	RP11-346D6.6	101928687	lincRNA
ENSG00000232682	606.341	6.01727	1.56777	3.8381	0.000123992	0.00127195	RP11-388P9.2	NA	antisense
ENSG00000122872	54.9178	-3.33224	0.983909	-3.38673	0.000707303	0.00544719	ARL4P	NA	pseudogene
ENSG00000228065	617.491	3.71695	1.03364	3.59598	0.00032317	0.00283873	RP11-222A11.1	NA	lincRNA
ENSG00000238446	6.5095	-2.0081	0.475826	-4.22024	2.44e-05	0.000317081	RNU7-38P	NA	snRNA
ENSG00000207327	3.88925	2.76836	1.28984	2.14628	0.0318508	0.109222	RNU6-883P	NA	snRNA
ENSG00000272692	5.61413	5.56234	1.5463	3.5972	0.000321664	0.0028292	RP11-399K21.14	101929234	lincRNA
ENSG00000236842	26.2235	3.18907	0.709187	4.49679	6.9e-06	0.000104893	RP11-399K21.10	NA	antisense
ENSG00000230575	26.4151	2.10685	1.03209	2.04134	0.0412166	0.13194	RP11-369F10.2	NA	antisense
ENSG00000225423	82.3456	-2.34388	0.378243	-6.19676	5.76e-10	2.13e-08	TNPO1P1	NA	pseudogene
ENSG00000234043	161.819	-2.48771	0.839936	-2.96179	0.00305861	0.0178153	RP11-56M3.1	NA	pseudogene
ENSG00000236493	591.72	4.27721	1.04593	4.08939	4.33e-05	0.000516409	EIF2S2P3	NA	pseudogene
ENSG00000229418	141.806	3.80618	1.042	3.65276	0.000259434	0.0023595	RP11-35J23.1	NA	antisense
ENSG00000207287	8.92789	5.05471	1.5671	3.22552	0.00125742	0.00875127	RNU6-1274P	NA	snRNA
ENSG00000257582	236.491	5.59506	1.6442	3.4029	0.000666749	0.00517598	RP11-129J12.2	101927324	antisense
ENSG00000237618	225.951	-6.91225	1.22424	-5.64614	1.64e-08	4.57e-07	BTBD7P2	NA	pseudogene
ENSG00000229668	3.87323	-3.80037	1.1219	-3.38744	0.00070547	0.00543556	RP11-317F20.2	NA	pseudogene
ENSG00000229847	10.446	6.4477	3.01886	2.13581	0.0326952	0.111234	EMX2OS	196047	antisense
ENSG00000225936	507.902	-7.50066	1.30374	-5.75317	8.76e-09	2.58e-07	RP11-501J20.5	NA	antisense
ENSG00000255624	155.681	-2.14921	0.468635	-4.5861	4.52e-06	7.24e-05	RP11-564D11.3	399815	pseudogene
ENSG00000234311	170.578	4.93638	0.698932	7.06274	1.63e-12	1.04e-10	RP11-432J24.3	NA	antisense
ENSG00000255026	254.493	-3.6536	0.786283	-4.64667	3.37e-06	5.61e-05	RP11-326C3.2	101930595	antisense
ENSG00000254815	21.6706	-2.20793	0.551901	-4.00059	6.32e-05	0.000715993	RP11-496I9.1	NA	antisense
ENSG00000233930	10.2967	-3.5142	0.809585	-4.34074	1.42e-05	0.00019689	KRTAP5-AS1	338651	antisense
ENSG00000222561	0.992642	2.43307	1.12297	2.16664	0.0302624	NA	RNU6-1025P	NA	snRNA
ENSG00000229671	754.056	4.00458	0.594154	6.73997	1.58e-11	7.9e-10	LINC01150	101927624	lincRNA
ENSG00000223756	141.453	10.2097	2.22332	4.59209	4.39e-06	7.06e-05	TSSC2	101060060	pseudogene
ENSG00000237226	4.43138	5.20721	1.98591	2.62207	0.00873973	0.0409939	RPS3AP39	NA	pseudogene
ENSG00000182048	855.69	2.91368	0.638704	4.56186	5.07e-06	7.99e-05	TRPC2	7221	pseudogene
ENSG00000254838	5384.57	-2.22557	0.401706	-5.54029	3.02e-08	7.99e-07	GVINP1	387751	pseudogene
ENSG00000254418	434.757	-2.77738	0.560498	-4.95519	7.23e-07	1.43e-05	RP11-21L19.1	NA	antisense
ENSG00000255094	138.156	4.89545	1.04368	4.69059	2.72e-06	4.68e-05	RP11-406D1.2	NA	lincRNA
ENSG00000254606	23.5722	2.4903	0.589725	4.22282	2.41e-05	0.000314205	RP11-22P4.2	NA	lincRNA
ENSG00000183242	252.428	11.0453	1.38148	7.99525	1.29e-15	1.76e-13	WT1-AS	51352	antisense
ENSG00000247151	379.146	2.15335	0.25664	8.39053	4.84e-17	8.81e-15	CSTF3-AS1	338739	antisense
ENSG00000241255	3.73533	2.75175	1.10812	2.48327	0.0130183	0.0560437	RP1-89D4.1	NA	pseudogene
ENSG00000254708	78.4657	3.10157	0.965013	3.21402	0.00130892	0.00903687	RP1-145M24.1	NA	pseudogene
ENSG00000255265	5.99335	-6.60951	1.72928	-3.82211	0.000132315	0.00134096	TMA16P1	NA	pseudogene
ENSG00000234964	10.0782	2.22538	0.649179	3.428	0.000608056	0.00479469	FABP5P7	NA	pseudogene
ENSG00000207153	190.632	-3.42857	0.516016	-6.64431	3.05e-11	1.43e-09	RNU6-933P	NA	snRNA
ENSG00000250659	9.28461	5.10432	2.54009	2.00951	0.0444836	0.139489	RP11-864I4.3	NA	antisense
ENSG00000256341	49.3856	3.13828	0.580308	5.40795	6.37e-08	1.58e-06	RP11-21A7A.3	NA	antisense
ENSG00000237410	91.4935	9.58259	1.03622	9.24759	2.3e-20	8.5e-18	AP001092.4	NA	antisense
ENSG00000197847	644.466	3.13955	0.599137	5.24011	1.6e-07	3.63e-06	SLC22A20	440044	pseudogene
ENSG00000248746	6.36024	-5.27243	1.34878	-3.90904	9.27e-05	0.000992601	ACTN3	89	polymorphic_pseudogene
ENSG00000251637	21.1021	-3.33462	1.62618	-2.05058	0.0403077	0.129679	RP11-119D9.1	NA	lincRNA
ENSG00000260877	1.82557	-4.89556	1.77731	-2.75448	0.00587863	0.0298884	RP11-211G23.2	NA	lincRNA
ENSG00000254972	9.2959	6.27673	3.19595	1.96396	0.0495347	0.150821	RP11-167J8.3	NA	lincRNA
ENSG00000255319	43.9537	22.0882	3.19402	6.91548	4.66e-12	2.64e-10	ENPP7P8	NA	pseudogene
ENSG00000254933	52.7996	-9.74794	1.13161	-8.61419	7.04e-18	1.51e-15	RP11-619A14.2	NA	antisense
ENSG00000255479	3.17682	-5.69295	1.77244	-3.21192	0.00131849	0.00908804	RP11-672A2.6	101928813	lincRNA
ENSG00000236304	2443.33	-8.83518	0.892386	-9.90064	4.14e-23	2.53e-20	AP001189.4	NA	antisense
ENSG00000254965	72.9089	-2.84663	0.696689	-4.08593	4.39e-05	0.000522609	RP11-113K21.2	NA	pseudogene
ENSG00000255503	23.1577	-8.55863	2.724	-3.14194	0.00167835	0.0110225	RP11-113K21.4	NA	lincRNA
ENSG00000254522	9.32015	-2.65902	0.770167	-3.45252	0.000555367	0.00444584	RP11-113K21.1	NA	pseudogene
ENSG00000254731	379.173	2.9382	0.893748	3.28751	0.00101079	0.00730658	CTD-2005H7.1	NA	lincRNA
ENSG00000269895	35.3905	-3.59238	1.39689	-2.5717	0.01012	0.0459822	AP000654.4	NA	lincRNA
ENSG00000204455	35.9655	-4.81758	2.16904	-2.22107	0.0263466	0.0949897	TRIM51BP	399940	pseudogene
ENSG00000254818	1.26604	-4.36357	1.86587	-2.33863	0.0193548	NA	RP11-529A4.4	NA	pseudogene
ENSG00000206834	6.10944	3.11509	1.29987	2.39646	0.0165544	0.0672455	SNORA1	677792	snoRNA
ENSG00000255666	200.865	3.85159	0.724966	5.31279	1.08e-07	2.54e-06	RP11-867G2.6	NA	lincRNA
ENSG00000254506	3.67754	-5.90439	2.65392	-2.22479	0.0260956	0.0943977	RP11-748H22.1	NA	pseudogene
ENSG00000235505	212.798	-3.13795	0.470718	-6.6663	2.62e-11	1.25e-09	RP11-693N9.2	643733	pseudogene
ENSG00000254750	55.6076	-2.38506	0.895465	-2.66349	0.00773358	0.0371755	CASP1P2	NA	pseudogene
ENSG00000254433	72.4804	-2.73516	0.802407	-3.4087	0.000652735	0.00508862	RP11-677I18.3	NA	antisense
ENSG00000255028	62.2873	-5.24113	0.712514	-7.35584	1.9e-13	1.47e-11	RP11-708B6.2	NA	antisense
ENSG00000254659	4.62977	-6.2374	1.84451	-3.3816	0.000720638	0.00553091	RP11-262A12.1	NA	lincRNA
ENSG00000255710	37.3922	-2.22	0.451077	-4.92156	8.59e-07	1.66e-05	RP11-667M19.9	NA	pseudogene
ENSG00000270204	7.59234	-2.43125	1.0523	-2.31042	0.0208649	0.0797513	RP11-172C16.5	NA	pseudogene
ENSG00000255580	3.3098	-3.64387	1.62551	-2.24168	0.0249819	0.0913026	AP000462.2	NA	lincRNA
ENSG00000254678	5.28199	2.20962	0.796824	2.77304	0.00555357	0.0286071	RP11-109L13.5	NA	pseudogene
ENSG00000245869	12.3068	-4.44813	0.924425	-4.81178	1.5e-06	2.78e-05	RP11-158I9.5	101929133	antisense
ENSG00000254590	3.10941	3.50272	1.68495	2.07882	0.0376336	0.12312	RP11-334E6.2	NA	pseudogene
ENSG00000271022	12.1488	-4.40717	0.826986	-5.3292	9.86e-08	2.35e-06	RP11-142I2.1	NA	pseudogene
ENSG00000255045	6.81158	-3.23092	0.861117	-3.75201	0.00017542	0.00169084	RP11-677M14.2	NA	antisense
ENSG00000250073	845.294	-2.93852	1.05604	-2.78258	0.00539288	0.0279331	RP11-677M14.3	101930471	antisense
ENSG00000245498	110.928	-2.74878	0.543958	-5.0533	4.34e-07	9.03e-06	RP11-677M14.7	100507283	antisense
ENSG00000272575	9.85394	-7.32621	2.62862	-2.78709	0.00531831	0.0276532	RP11-702B10.1	NA	lincRNA
ENSG00000243607	92.4309	2.25318	0.700873	3.21481	0.0013053	0.00901557	RPL35AP26	NA	pseudogene
ENSG00000245008	22.1305	-4.69925	1.10313	-4.25993	2.04e-05	0.000271353	RP11-744N12.3	101929538	antisense
ENSG00000255545	112.52	-4.17109	1.40929	-2.95971	0.0030793	0.0179196	RP11-627G23.1	283177	processed_transcript
ENSG00000254481	60.9953	-5.34015	0.852398	-6.26485	3.73e-10	1.44e-08	PTP4A2P2	NA	pseudogene
ENSG00000271500	3.88633	2.37192	0.971502	2.4415	0.0146263	0.0611528	RP11-288K12.1	NA	pseudogene
ENSG00000256030	11.4852	3.12144	1.51411	2.06157	0.039249	0.127165	CBX3P4	NA	pseudogene
ENSG00000256356	19.3188	-2.54388	0.834577	-3.04811	0.00230285	0.0141973	HSPA8P5	NA	pseudogene
ENSG00000256862	221.368	-2.41157	0.430029	-5.60793	2.05e-08	5.61e-07	RP11-664D1.1	NA	antisense
ENSG00000256331	55.0658	2.34265	0.99423	2.35624	0.0184608	0.0728783	NIFKP3	NA	pseudogene
ENSG00000255581	5.64441	5.5699	1.5212	3.66151	0.000250737	0.00229216	RP11-69M1.4	NA	pseudogene
ENSG00000254016	215.118	2.62782	0.635486	4.13513	3.55e-05	0.000436995	ALG1L10P	NA	pseudogene
ENSG00000215241	34.9305	2.68757	1.06327	2.52765	0.0114829	0.0508173	RP11-266K4.9	101927905	lincRNA
ENSG00000242661	5.6992	-4.11549	1.18369	-3.47683	0.00050737	0.00413434	RPS3AP43	NA	pseudogene
ENSG00000238152	389.174	-3.70433	1.41548	-2.61702	0.00887015	0.0415074	OR7E140P	NA	pseudogene
ENSG00000177586	8.2169	-4.37909	1.08459	-4.03754	5.4e-05	0.00062447	OR7E149P	NA	pseudogene
ENSG00000255829	13.0396	6.77154	2.89633	2.33798	0.0193885	0.0756986	RP11-20D14.3	NA	antisense
ENSG00000244131	6.93741	2.46296	0.875518	2.81315	0.00490588	0.0259576	RPSAP51	NA	pseudogene
ENSG00000256427	6878.55	-3.41868	0.899172	-3.80202	0.000143518	0.00143595	RP11-118B22.4	NA	lincRNA
ENSG00000255776	30.3609	-3.13711	0.499169	-6.28468	3.29e-10	1.28e-08	RP11-436I9.3	NA	pseudogene
ENSG00000256937	2491.44	-4.24498	0.911679	-4.65622	3.22e-06	5.39e-05	RP11-436I9.5	NA	pseudogene
ENSG00000256069	22.2916	-2.94264	1.15759	-2.54204	0.0110207	0.0491988	A2MP1	3	pseudogene
ENSG00000214776	3366.54	2.95433	1.11778	2.64304	0.00821657	0.0390789	RP11-726G1.1	728715	pseudogene
ENSG00000272917	431.564	-27.0577	2.88013	-9.39462	5.74e-21	2.39e-18	RP11-705C15.5	NA	processed_transcript
ENSG00000256594	3625.94	-2.38451	0.844252	-2.8244	0.00473693	0.0251943	RP11-705C15.2	374443	pseudogene
ENSG00000256582	539.56	-3.26347	0.547732	-5.95814	2.55e-09	8.22e-08	RP11-75L1.1	NA	lincRNA
ENSG00000255670	11.1753	6.54848	3.19553	2.04926	0.0404368	0.130008	RP11-253I19.3	NA	lincRNA
ENSG00000234498	48.8772	3.58353	1.12066	3.19771	0.00138522	0.00946088	RPL13AP20	387841	pseudogene
ENSG00000270296	16.7786	2.50138	1.13788	2.19828	0.0279289	0.0990788	RP11-59H1.4	NA	pseudogene
ENSG00000214772	15.5005	21.8502	3.19497	6.83892	7.98e-12	4.27e-10	RP11-174G6.1	NA	antisense
ENSG00000256450	24.3026	2.88446	0.53878	5.35369	8.62e-08	2.07e-06	RP11-424M22.1	NA	pseudogene
ENSG00000256564	59.7383	4.43916	1.53419	2.8935	0.00380979	0.0212252	RP11-424M22.3	NA	antisense
ENSG00000255871	1.45788	3.62174	1.76723	2.04938	0.040425	NA	RP11-69C13.1	NA	lincRNA
ENSG00000256663	52.26	3.36458	0.731474	4.59973	4.23e-06	6.85e-05	RP11-424C20.2	NA	pseudogene
ENSG00000258449	5.38613	5.49728	2.26726	2.42463	0.0153239	0.0633926	RP11-713N11.4	NA	antisense
ENSG00000246695	40.6438	2.86732	1.01218	2.83282	0.00461392	0.0246764	RASSF8-AS1	100506451	antisense
ENSG00000255858	16.0103	-4.73415	1.80278	-2.62603	0.00863881	0.0406167	RP11-612B6.1	NA	lincRNA
ENSG00000245311	3.58082	3.70355	1.74567	2.12156	0.0338744	0.114151	RP11-165P7.1	101928646	antisense
ENSG00000242986	5.78632	-4.07645	1.12384	-3.62726	0.00028644	0.00256425	RP11-1110J8.1	NA	pseudogene
ENSG00000226472	81.5879	3.04104	0.838617	3.62625	0.000287565	0.00257023	RP11-551L14.4	NA	lincRNA
ENSG00000177359	994.824	-2.66918	0.774513	-3.44627	0.000568387	0.00452319	RP11-551L14.1	100509445	pseudogene
ENSG00000252421	31.1977	-2.80078	0.697136	-4.01755	5.88e-05	0.000671815	RNU6-1069P	NA	snRNA
ENSG00000233381	9.31981	3.29174	0.831204	3.9602	7.49e-05	0.000829062	AK4P3	NA	pseudogene
ENSG00000258119	39.8986	23.1313	3.07067	7.53297	4.96e-14	4.56e-12	RP11-804F13.1	NA	lincRNA
ENSG00000257239	19.3924	2.69285	1.07019	2.51624	0.0118614	0.052129	RP11-630C16.2	NA	lincRNA
ENSG00000258331	10.1877	6.41495	3.19573	2.00735	0.0447126	0.139999	RP11-118A3.1	NA	lincRNA
ENSG00000257114	711.414	5.19907	1.225	4.24414	2.19e-05	0.000289354	RP11-25I15.3	NA	lincRNA
ENSG00000247774	7195.87	-3.59222	0.48141	-7.46187	8.53e-14	7.22e-12	PCED1B-AS1	100233209	processed_transcript
ENSG00000258334	53.8075	2.55077	1.15056	2.21699	0.0266241	0.0956116	RP11-161H23.9	101927267	antisense
ENSG00000271596	43.7698	2.48832	0.863338	2.8822	0.00394904	0.0218241	RP11-407N8.4	NA	pseudogene
ENSG00000257495	29.5577	-3.02495	0.669597	-4.51757	6.26e-06	9.62e-05	RP11-641A6.2	100127967	antisense
ENSG00000258120	254.518	-3.90818	0.944241	-4.13897	3.49e-05	0.000431484	KRT128P	NA	pseudogene
ENSG00000257477	3.10065	4.70851	1.88661	2.49576	0.0125689	0.054478	LINC01154	NA	lincRNA
ENSG00000257576	10.0738	2.24444	1.10285	2.03512	0.0418385	0.13352	RP11-153M3.1	NA	pseudogene
ENSG00000257698	921.332	3.79035	0.47303	8.01292	1.12e-15	1.56e-13	RP11-620J15.3	100506844	lincRNA
ENSG00000237176	1.96701	-3.02853	1.10201	-2.74819	0.00599256	0.0303537	RP11-813P10.2	NA	pseudogene
ENSG00000255850	6.02401	5.65654	2.82564	2.00186	0.0453	0.141368	TMEM5-AS1	NA	antisense
ENSG00000243024	5.62572	5.56188	1.88044	2.95775	0.00309894	0.0180128	RPS11P6	NA	pseudogene
ENSG00000250748	738.239	2.93696	0.593041	4.95237	7.33e-07	1.45e-05	RP11-230G5.2	100507065	lincRNA
ENSG00000215208	5.31128	4.2853	1.07061	4.00267	6.26e-05	0.000710487	KRT18P60	NA	pseudogene
ENSG00000237766	1.54507	3.71846	1.43263	2.59555	0.00944395	NA	GGTA2P	NA	pseudogene
ENSG00000255733	5163.83	-5.98567	0.685394	-8.73317	2.48e-18	6.04e-16	IFNG-AS1	100885789	antisense
ENSG00000236946	535.841	-2.18886	0.577823	-3.78811	0.000151796	0.00150265	HNRNPA1P70	NA	pseudogene
ENSG00000256708	337.806	-4.37368	0.794352	-5.50598	3.67e-08	9.54e-07	RP11-444B24.2	NA	pseudogene
ENSG00000257183	28.329	22.6714	3.19431	7.09745	1.27e-12	8.34e-11	RP11-274M17.3	NA	lincRNA
ENSG00000213272	7.46817	2.04215	0.89811	2.27383	0.0229764	0.0856069	RP11-613M5.1	NA	pseudogene
ENSG00000257431	2.91095	4.61552	1.92331	2.39978	0.0164051	0.066831	RP11-263K4.3	NA	lincRNA
ENSG00000205056	1051.5	-3.63379	0.536588	-6.77203	1.27e-11	6.43e-10	RP11-693J15.5	100507616	lincRNA
ENSG00000239201	1.05803	-4.10516	1.9552	-2.09961	0.0357628	NA	RPL21P106	NA	pseudogene
ENSG00000257252	92.7493	9.60067	2.40335	3.99471	6.48e-05	0.000731792	RP11-486A14.2	643339	antisense
ENSG00000257681	212.028	2.76429	0.720699	3.83557	0.000125274	0.00128158	RP11-341G23.4	NA	antisense
ENSG00000257754	39.9697	2.67276	0.874667	3.05574	0.00224506	0.013909	RP11-650K20.2	NA	antisense
ENSG00000257732	85.2329	9.47817	1.90373	4.97873	6.4e-07	1.28e-05	RP11-818F20.5	NA	antisense
ENSG00000255650	35.0489	22.9278	3.19415	7.17806	7.07e-13	4.91e-11	FAM222A-AS1	84983	antisense
ENSG00000258011	1.79199	3.1973	1.29754	2.46413	0.0137348	0.0583893	HMGA1P3	NA	pseudogene
ENSG00000255575	1.48653	-2.90028	1.26161	-2.29887	0.0215124	NA	RP1-267D11.1	NA	pseudogene
ENSG00000200795	2.1124	2.91002	1.20885	2.40726	0.0160725	0.0657704	RNU4-1	26835	snRNA
ENSG00000256546	96.1274	4.68051	1.10706	4.22787	2.36e-05	0.000308544	AC156455.1	100506691	processed_transcript
ENSG00000255856	75.6189	2.368	1.08332	2.18587	0.0288254	0.101324	RP11-87C12.5	NA	lincRNA
ENSG00000255972	7.4481	5.97318	1.31622	4.53813	5.68e-06	8.83e-05	RP11-324E6.8	NA	pseudogene
ENSG00000255595	45.0455	-4.38791	1.84333	-2.38043	0.0172927	0.0694035	RP4-809F18.1	101927531	lincRNA
ENSG00000256001	1.3915	-4.49706	1.15948	-3.87853	0.000105092	NA	RP11-575F12.2	NA	lincRNA
ENSG00000256732	7.60832	-5.00975	0.994819	-5.03584	4.76e-07	9.78e-06	RP11-407A16.3	100996671	lincRNA
ENSG00000256128	890.673	-3.77044	0.757972	-4.97438	6.55e-07	1.31e-05	LINC00944	387895	lincRNA
ENSG00000204603	53.76	8.81408	2.18315	4.03732	5.41e-05	0.000624852	RP11-638F5.1	101929974	lincRNA
ENSG00000232894	15.735	2.43068	0.782293	3.10713	0.00188915	0.0121325	MRPS31P2	NA	pseudogene
ENSG00000215572	2.56993	3.82563	1.63742	2.33637	0.0194718	0.075921	ESRRAP1	NA	pseudogene
ENSG00000232977	57.8781	3.34953	1.08743	3.08022	0.0020685	0.0129968	LINC00327	100506697	lincRNA
ENSG00000243008	31.2983	3.34485	1.60673	2.08178	0.0373627	0.12245	RP11-556N21.1	NA	processed_transcript
ENSG00000253771	58.2699	3.84806	1.64085	2.34516	0.0190187	0.074643	TPTE2P1	NA	pseudogene
ENSG00000271026	2092.07	6.37184	1.01443	6.28122	3.36e-10	1.3e-08	KATNBL1P1	NA	pseudogene
ENSG00000235115	30.1188	7.98074	1.25248	6.37195	1.87e-10	7.6e-09	CHCHD2P8	NA	pseudogene
ENSG00000122043	57.3873	-2.56424	1.09865	-2.334	0.0195955	0.0762478	LINC00544	440131	lincRNA
ENSG00000215515	25.6531	3.33891	0.574697	5.80986	6.25e-09	1.9e-07	IFIT1P1	NA	pseudogene
ENSG00000230490	549.745	2.27944	0.950429	2.39833	0.0164702	0.0669987	RP11-141M1.3	NA	lincRNA
ENSG00000233725	11.8431	6.63447	1.7011	3.9001	9.62e-05	0.0010226	LINC00284	121838	lincRNA
ENSG00000226519	59.0734	4.39403	0.88315	4.9754	6.51e-07	1.3e-05	LINC00390	NA	lincRNA
ENSG00000230731	1286.54	5.57252	1.12169	4.96798	6.77e-07	1.35e-05	RP11-478K15.6	NA	lincRNA
ENSG00000237361	887.943	6.28992	1.03545	6.07455	1.24e-09	4.32e-08	LINC01071	400128	lincRNA
ENSG00000237585	53.9801	23.5455	3.19393	7.37195	1.68e-13	1.32e-11	LINC00407	NA	lincRNA
ENSG00000235660	7.4852	5.97251	1.63764	3.64701	0.000265305	0.00240036	LINC00345	NA	lincRNA
ENSG00000244471	15.3662	7.0073	2.91479	2.40405	0.0162145	0.0662067	RP11-78J21.4	NA	lincRNA
ENSG00000223815	12.1341	6.66949	1.01939	6.54265	6.04e-11	2.69e-09	DIAPH3-AS2	100874196	antisense
ENSG00000226240	387.047	-4.03356	0.517001	-7.80184	6.1e-15	7.26e-13	LINC00381	100874151	antisense
ENSG00000235532	3209.05	-4.17465	0.455865	-9.15764	5.3e-20	1.86e-17	LINC00402	NA	lincRNA
ENSG00000225203	1.28303	-2.93777	1.39826	-2.10102	0.0356395	NA	TBC1D4-AS1	NA	antisense
ENSG00000225579	501.491	-2.05691	0.601255	-3.42103	0.000623838	0.00490077	EDNRB-AS1	100505518	lincRNA
ENSG00000271776	5.65812	5.55129	2.46125	2.25548	0.0241032	0.0887642	RP11-52L5.6	NA	antisense
ENSG00000227640	6.74867	-2.49319	1.14797	-2.17183	0.0298683	0.104153	SOX21-AS1	100507533	lincRNA
ENSG00000223392	12.1496	6.66918	2.41529	2.76124	0.00575827	0.0293829	CLDN10-AS1	100874194	antisense
ENSG00000207298	4.82759	-3.43094	1.49043	-2.30198	0.0213362	0.0810301	RNU6-83P	100873782	snRNA
ENSG00000231981	5.17352	-3.66628	1.03458	-3.54374	0.000394498	0.00335503	RPL7L1P12	NA	pseudogene
ENSG00000260992	5.7679	-4.55784	1.00103	-4.55316	5.28e-06	8.29e-05	DOCK9-AS2	100861541	antisense
ENSG00000238241	272.421	-3.77818	0.580778	-6.50538	7.75e-11	3.38e-09	CCR12P	NA	pseudogene
ENSG00000234854	38.8027	5.21097	1.21073	4.30399	1.68e-05	0.000227074	LINC00676	101409253	antisense
ENSG00000235280	6.10894	-3.44393	1.56242	-2.20423	0.0275085	0.0979418	MCF2L-AS1	NA	antisense
ENSG00000244306	63.3918	-2.59569	0.849082	-3.05705	0.00223528	0.013856	CTD-2314B22.3	NA	lincRNA
ENSG00000259162	64.9694	-2.00625	0.956161	-2.09824	0.0358841	0.118936	RP11-203M5.6	NA	pseudogene
ENSG00000258451	6.25024	-2.6634	0.936576	-2.84376	0.0044584	0.0240125	RP11-903H12.3	NA	antisense
ENSG00000258772	91.9744	3.00389	1.18048	2.54463	0.0109393	0.048913	RP11-84C10.3	NA	lincRNA
ENSG00000240954	15.2109	-3.74324	0.936003	-3.99918	6.36e-05	0.000719559	RPL4P1	NA	pseudogene
ENSG00000251002	10813.8	5.34044	0.829885	6.43516	1.23e-10	5.23e-09	AE000661.37	101929735	processed_transcript
ENSG00000256221	1585.17	4.53532	0.754076	6.0144	1.81e-09	6.04e-08	AE000661.36	NA	pseudogene
ENSG00000259042	267.024	4.87434	1.07116	4.55051	5.35e-06	8.39e-05	AE000661.50	NA	lincRNA
ENSG00000258457	36.9427	2.50277	0.530356	4.71903	2.37e-06	4.15e-05	RP11-298I3.4	NA	antisense
ENSG00000258038	2.95335	-5.58593	1.94095	-2.87794	0.00400278	0.0220559	CTD-2384A14.1	NA	lincRNA
ENSG00000258028	2.79217	-5.50667	2.71213	-2.03039	0.0423172	0.134729	RP11-148E17.1	NA	lincRNA
ENSG00000257636	1.87485	-2.66245	1.11027	-2.39803	0.0164833	0.0670279	RP11-1103G16.1	NA	antisense
ENSG00000259083	89.873	2.15023	0.454792	4.72795	2.27e-06	4.01e-05	RP11-407N17.4	NA	lincRNA
ENSG00000251363	166.987	-3.53256	1.72408	-2.04895	0.0404667	0.130054	RP11-129M6.1	NA	lincRNA
ENSG00000261208	62.7281	-3.71964	0.796435	-4.67036	3.01e-06	5.09e-05	RP11-452D12.1	NA	pseudogene
ENSG00000258592	7.51511	-6.9352	3.13054	-2.21534	0.0267367	0.0959242	RP11-108M12.3	NA	lincRNA
ENSG00000259483	516.925	-7.76829	1.44565	-5.37357	7.72e-08	1.89e-06	RP11-930O11.2	NA	lincRNA
ENSG00000258428	12.33	6.6911	1.96038	3.41317	0.000642119	0.00501631	RP11-1085N6.2	NA	antisense
ENSG00000258583	1451.24	3.61788	0.991759	3.64794	0.000264353	0.00239518	RP11-112J1.2	NA	lincRNA
ENSG00000213598	4.69452	2.02051	0.90234	2.23919	0.0251434	0.091643	RP11-112J1.1	NA	pseudogene
ENSG00000258658	104.17	9.7683	2.24387	4.35332	1.34e-05	0.000187148	RP11-517O13.3	NA	antisense
ENSG00000258892	313.52	11.3577	2.37014	4.79199	1.65e-06	3.03e-05	RP11-193F5.1	NA	processed_transcript
ENSG00000247287	360.824	-3.23692	0.679945	-4.76056	1.93e-06	3.48e-05	RP11-902B17.1	NA	processed_transcript
ENSG00000258926	1503.09	-2.68925	0.518949	-5.18212	2.19e-07	4.81e-06	RP11-47I22.1	NA	antisense
ENSG00000255002	16.242	-5.14994	0.774459	-6.64972	2.94e-11	1.39e-09	CTD-2509G16.2	100128233	lincRNA
ENSG00000258760	28.1138	-3.70291	0.98622	-3.75465	0.000173583	0.00167793	CTD-2509G16.5	NA	lincRNA
ENSG00000180662	60.799	23.6972	3.13506	7.55878	4.07e-14	3.81e-12	RPL21P8	NA	pseudogene
ENSG00000258623	28.0667	-2.65679	0.587314	-4.52362	6.08e-06	9.37e-05	CTD-2325P2.3	NA	antisense
ENSG00000259165	136.108	-2.29616	0.506835	-4.53039	5.89e-06	9.12e-05	DDX18P1	NA	pseudogene
ENSG00000258957	34.4295	2.87557	0.769083	3.73896	0.000184785	0.00176745	RP11-363J20.1	NA	lincRNA
ENSG00000258520	32.5773	2.91281	1.059	2.75054	0.0059498	0.0301818	RP11-363J20.2	NA	lincRNA
ENSG00000245466	73.862	-2.56244	1.24534	-2.05763	0.0396253	0.128091	CTD-2540L5.6	101928075	lincRNA
ENSG00000258871	5.53422	-6.49408	3.13157	-2.07375	0.0381026	0.124199	RP3-514A23.2	NA	lincRNA
ENSG00000239544	3.29039	3.58857	1.26121	2.84535	0.0044363	0.0239049	RP11-109N23.1	NA	pseudogene
ENSG00000119660	1.3586	3.54408	1.25788	2.8175	0.00483986	NA	RP11-293M10.4	NA	pseudogene
ENSG00000258819	9.51621	-5.42741	1.45808	-3.72229	0.000197427	0.00187294	RP11-7F17.3	NA	lincRNA
ENSG00000205579	2.01967	2.73387	1.11013	2.46267	0.0137907	0.0585311	DYNLL1P1	NA	pseudogene
ENSG00000270343	26.333	2.39266	0.622545	3.84335	0.000121366	0.00124996	UNGP3	NA	pseudogene
ENSG00000242163	3.69294	3.74962	1.04148	3.60027	0.000317885	0.00280255	RP11-299L17.1	NA	pseudogene
ENSG00000258867	290.703	-3.04444	0.633297	-4.80728	1.53e-06	2.83e-05	LINC01146	283587	lincRNA
ENSG00000259053	74.5053	-25.1594	3.12794	-8.04342	8.74e-16	1.25e-13	RP11-33N16.3	NA	processed_transcript
ENSG00000233208	22.3193	-4.21827	1.84005	-2.29248	0.0218779	0.082657	LINC00642	400238	lincRNA
ENSG00000260810	9.10023	-2.98497	0.491001	-6.07936	1.21e-09	4.21e-08	CTD-2547L24.4	NA	lincRNA
ENSG00000257275	373.487	-4.28564	1.10591	-3.87522	0.000106527	0.00111695	RP11-164H13.1	NA	antisense
ENSG00000246084	523.733	-3.10759	0.410898	-7.56293	3.94e-14	3.7e-12	CTD-2506J14.1	101929241	lincRNA
ENSG00000259097	851.84	-5.20548	1.16379	-4.47285	7.72e-06	0.000115941	RP11-61O1.1	NA	lincRNA
ENSG00000258511	96.7873	-3.97713	1.38648	-2.86852	0.00412399	0.0225666	RP11-61O1.2	NA	lincRNA
ENSG00000235785	656.918	-4.26729	0.535681	-7.9661	1.64e-15	2.2e-13	AL109767.1	NA	antisense
ENSG00000225746	64.2435	-4.33526	1.29186	-3.35582	0.000791292	0.00597916	AL132709.5	100507242	lincRNA
ENSG00000258701	54.2293	2.34422	0.51594	4.54359	5.53e-06	8.63e-05	LINC00638	196872	lincRNA
ENSG00000258811	6.64589	2.96696	0.922107	3.21759	0.00129272	0.00894337	CTD-3051D23.1	NA	lincRNA
ENSG00000251602	13.3769	2.34721	0.676691	3.46866	0.000523057	0.00423755	RP11-521B24.3	100507437	antisense
ENSG00000253364	3.29947	-3.43134	1.53792	-2.23116	0.0256706	0.0931813	RP11-731F5.2	NA	lincRNA
ENSG00000244620	694.103	2.91886	0.961761	3.03491	0.00240608	0.0147304	AL122127.25	NA	lincRNA
ENSG00000258732	713.516	-3.62634	0.713262	-5.08416	3.69e-07	7.76e-06	RP11-603B24.1	NA	pseudogene
ENSG00000259098	4.08627	-5.75003	0.948311	-6.06345	1.33e-09	4.6e-08	RP11-603B24.2	NA	pseudogene
ENSG00000254398	7.97527	6.05315	2.35539	2.56992	0.0101723	0.0462015	RP11-578F21.2	NA	pseudogene
ENSG00000260382	33.5735	2.38668	0.810861	2.94339	0.00324637	0.0187147	RP11-540B6.2	NA	pseudogene
ENSG00000261628	32.9598	8.11032	1.29619	6.25706	3.92e-10	1.5e-08	RP11-540B6.3	NA	pseudogene
ENSG00000225930	827.857	3.48615	1.25581	2.77601	0.00550304	0.0284163	AC026150.5	26082	lincRNA
ENSG00000270955	12.707	2.64221	1.26544	2.08797	0.0368004	0.121209	RP11-261B23.2	NA	pseudogene
ENSG00000271333	223.062	3.77234	1.50025	2.51447	0.0119211	0.0523576	RP11-382B18.5	NA	pseudogene
ENSG00000207430	9.11603	2.08359	0.550044	3.78805	0.000151836	0.00150265	U8	NA	snoRNA
ENSG00000269930	18.555	-3.58528	0.668016	-5.36705	8e-08	1.94e-06	RP11-932O9.9	NA	lincRNA
ENSG00000103832	20.0117	3.22742	0.901506	3.58003	0.000343553	0.00299513	GOLGA8UP	NA	pseudogene
ENSG00000271078	82.1314	2.66189	1.31466	2.02477	0.0428906	0.135989	RP13-395E19.4	NA	pseudogene
ENSG00000259392	5.55867	-3.07038	1.43372	-2.14155	0.0322298	0.110152	RP11-758N13.3	NA	pseudogene
ENSG00000261279	1136.02	2.29601	0.728591	3.1513	0.00162544	0.0107316	ULK4P1	100288380	pseudogene
ENSG00000270789	71.6698	2.33878	1.16812	2.00217	0.045266	0.141298	RP11-632K20.8	NA	pseudogene
ENSG00000255192	4.79296	2.52524	0.989631	2.5517	0.0107198	0.0481302	NANOGP8	NA	pseudogene
ENSG00000259336	1024.35	2.02224	0.928476	2.17802	0.0294049	0.102845	RP11-323I15.5	NA	lincRNA
ENSG00000259345	35.577	-2.03703	0.729443	-2.79258	0.00522893	0.0272981	RP11-624L4.1	NA	antisense
ENSG00000259278	50.4729	-3.39691	0.569634	-5.96331	2.47e-09	7.98e-08	RP11-62C7.2	NA	lincRNA
ENSG00000246863	3.95262	2.21738	1.09806	2.01936	0.0434498	0.137142	RP11-325N19.3	100505534	lincRNA
ENSG00000174171	988.371	-2.52577	0.532681	-4.74162	2.12e-06	3.78e-05	RP11-23P13.6	NA	antisense
ENSG00000259479	2932.54	2.11666	0.310943	6.80723	9.95e-12	5.2e-10	CTD-2008A1.2	NA	pseudogene
ENSG00000259187	6.89932	5.84151	1.6557	3.52813	0.000418508	0.00352275	CTD-2008A1.1	NA	lincRNA
ENSG00000259520	5.23736	-2.87184	1.31406	-2.18547	0.0288544	0.101394	CTD-2651B20.3	101928414	antisense
ENSG00000259705	6.37352	5.74247	1.89599	3.02875	0.00245568	0.0149552	RP11-227D13.1	NA	lincRNA
ENSG00000259188	3717.46	2.44969	0.645497	3.79504	0.000147619	0.00146869	CTD-2647E9.3	NA	antisense
ENSG00000259577	853.077	-2.88645	0.483536	-5.96946	2.38e-09	7.73e-08	RP11-430B1.2	NA	lincRNA
ENSG00000259941	4.55158	4.66909	1.3758	3.39373	0.000689488	0.00532949	RP11-48G14.2	NA	lincRNA
ENSG00000261823	3.63101	4.93534	1.74688	2.82523	0.00472462	0.0251566	RP11-48G14.1	NA	lincRNA
ENSG00000245975	21.332	2.03497	0.649116	3.13499	0.00171859	0.0112364	RP11-30K9.6	101928725	lincRNA
ENSG00000199512	0.768118	-3.2474	1.12581	-2.88449	0.00392045	NA	RNU6-212P	NA	snRNA
ENSG00000166104	20.0473	7.39091	2.50918	2.94555	0.00322381	0.0186069	hsa-mir-7162	102466227	pseudogene
ENSG00000207449	230.842	2.55758	0.720624	3.54911	0.000386533	0.00329561	RNU6-19P	100873754	snRNA
ENSG00000259426	4.4589	3.33364	1.23544	2.69834	0.00696854	0.0342275	RP11-253M7.1	NA	antisense
ENSG00000260037	5.5137	2.6864	1.26422	2.12494	0.0335912	0.113367	CTD-2524L6.3	NA	antisense
ENSG00000243568	3.17022	3.53411	1.65253	2.1386	0.0324682	0.110719	RP11-2I17.1	NA	pseudogene
ENSG00000260206	4.91497	5.35608	2.29307	2.33577	0.0195033	0.0759957	CTD-2026K11.2	NA	antisense
ENSG00000260685	12.8077	4.56269	1.4078	3.241	0.0011911	0.00835708	RP11-326L17.1	NA	pseudogene
ENSG00000259967	7.23121	2.20457	0.908984	2.42531	0.0152953	0.0633129	RP11-2E17.2	NA	lincRNA
ENSG00000259594	8.04798	6.07576	2.82101	2.15375	0.0312595	0.107666	CTD-2034I4.2	NA	lincRNA
ENSG00000259429	329.529	-3.32368	1.23381	-2.69384	0.00706337	0.0346158	UBE2Q2P3	101929193	pseudogene
ENSG00000259404	51.4705	8.75114	2.58873	3.38047	0.000723614	0.00554768	EFTUD1P1	NA	pseudogene
ENSG00000259615	30.7222	2.56976	0.993109	2.58759	0.00966507	0.0444248	RP11-429B14.3	NA	antisense
ENSG00000214433	7.72595	3.44909	1.50664	2.28925	0.0220645	0.0831611	AC091167.3	NA	pseudogene
ENSG00000259314	9.97823	6.38482	3.19578	1.99789	0.0457285	0.142277	CTD-3065B20.3	NA	antisense
ENSG00000271763	63.084	23.7586	3.19387	7.43882	1.02e-13	8.45e-12	RP11-386M24.9	NA	antisense
ENSG00000258754	14.2488	6.89575	1.71413	4.02288	5.75e-05	0.000659228	CTD-3049M7.1	101927091	lincRNA
ENSG00000258831	286.275	2.50918	1.20693	2.07898	0.0376196	0.123117	RP11-76E17.4	NA	lincRNA
ENSG00000259579	34.1385	-22.7343	3.12829	-7.26731	3.67e-13	2.67e-11	RP11-66B24.5	NA	lincRNA
ENSG00000259764	79.989	-7.07568	1.48206	-4.77421	1.8e-06	3.27e-05	RP11-299G20.3	NA	antisense
ENSG00000248472	84.4369	-2.79353	0.423207	-6.60086	4.09e-11	1.87e-09	DDX11L9	100288486	pseudogene
ENSG00000260394	1.58779	3.70934	1.48333	2.50069	0.0123952	0.0538987	LA16c-313D11.9	NA	antisense
ENSG00000260022	5.17976	2.86987	1.29183	2.22156	0.0263132	0.0949203	LA16c-306A4.1	NA	antisense
ENSG00000260807	72.0266	-3.42937	0.69567	-4.9296	8.24e-07	1.6e-05	RP11-161M6.2	64788	lincRNA
ENSG00000260496	44.5321	-3.58544	1.23311	-2.90763	0.0036418	0.0204687	RP11-161M6.3	NA	lincRNA
ENSG00000197253	823.839	12.7513	1.30313	9.78515	1.3e-22	7.32e-20	TPSB2	64499	polymorphic_pseudogene
ENSG00000269937	74.8885	2.09058	0.483442	4.32438	1.53e-05	0.000210007	RP11-20I23.8	NA	antisense
ENSG00000172460	30.5029	-2.26356	0.731355	-3.09503	0.00196795	0.0125145	PRSS30P	124221	pseudogene
ENSG00000262686	14.7869	4.50748	1.14475	3.93754	8.23e-05	0.000898394	AC005356.1	101926896	lincRNA
ENSG00000259939	11.6413	-7.56656	3.12952	-2.41781	0.0156144	0.0643439	RP11-77H9.5	NA	antisense
ENSG00000262097	19.3333	-3.68898	1.78474	-2.06696	0.0387383	0.125869	CTD-2135D7.5	101927311	lincRNA
ENSG00000200893	4.80782	3.14532	1.19022	2.64265	0.00822604	0.0391019	RNU6-944P	NA	snRNA
ENSG00000260635	5.43179	-4.2473	1.38472	-3.06726	0.00216034	0.0134747	RP11-21M24.3	NA	antisense
ENSG00000262155	482.331	2.69704	0.691087	3.90261	9.52e-05	0.00101514	RP11-266L9.5	283887	lincRNA
ENSG00000259954	22.5469	-2.55049	0.808249	-3.15557	0.00160182	0.0106089	IL21R-AS1	283888	antisense
ENSG00000261552	160.215	-2.03144	0.641373	-3.16732	0.00153851	0.010252	RP11-264B17.5	NA	antisense
ENSG00000260133	82.9812	-3.80311	1.40762	-2.7018	0.00689651	0.0339441	CA5AP1	NA	pseudogene
ENSG00000261474	1669.19	2.32307	0.524394	4.43001	9.42e-06	0.000138036	RP11-452L6.1	NA	lincRNA
ENSG00000260781	67.9002	9.14833	1.2964	7.05671	1.7e-12	1.08e-10	ARHGAP23P1	NA	pseudogene
ENSG00000245694	2609.1	4.69788	0.730287	6.43293	1.25e-10	5.29e-09	CRNDE	643911	lincRNA
ENSG00000228695	2.55587	-5.37944	2.72621	-1.97323	0.0484694	0.148382	CES1P1	51716	pseudogene
ENSG00000259922	135.39	-2.07851	1.00829	-2.06143	0.0392622	0.12719	RP11-322D14.1	NA	pseudogene
ENSG00000260828	7.4011	-3.27371	0.936032	-3.49743	0.000469757	0.00387947	HMGB3P32	NA	pseudogene
ENSG00000260668	9.50424	3.16006	1.21018	2.61123	0.00902186	0.0420363	RP11-744D14.1	NA	pseudogene
ENSG00000259768	6749.67	2.16298	0.471809	4.58444	4.55e-06	7.27e-05	RP5-991G20.1	NA	antisense
ENSG00000261764	2.74391	3.30496	1.40984	2.34421	0.0190676	0.0747738	KRT18P18	NA	pseudogene
ENSG00000260664	34.8589	8.18573	1.53807	5.3221	1.03e-07	2.43e-06	AC004158.3	NA	lincRNA
ENSG00000261058	14.3747	6.91096	2.931	2.35788	0.0183795	0.0726339	RP11-252E2.2	NA	lincRNA
ENSG00000259867	91.2979	2.94361	0.832156	3.53734	0.000404187	0.00342532	RP11-525K10.3	NA	antisense
ENSG00000261722	21.9441	-23.4329	3.12864	-7.48981	6.9e-14	5.96e-12	RP11-679B19.2	NA	lincRNA
ENSG00000261253	341.211	-6.20597	0.621912	-9.97886	1.89e-23	1.25e-20	AC137932.6	NA	antisense
ENSG00000261373	236.984	2.52249	0.619139	4.07419	4.62e-05	0.000546207	VPS9D1-AS1	100128881	antisense
ENSG00000260507	6.47008	-3.86797	1.7882	-2.16305	0.030537	0.105805	RP11-356C4.3	NA	lincRNA
ENSG00000262294	17.6592	21.7755	3.19479	6.81594	9.36e-12	4.92e-10	RP11-1260E13.2	NA	antisense
ENSG00000241525	636.667	3.00434	0.697683	4.30617	1.66e-05	0.000225295	AC108004.3	NA	antisense
ENSG00000262358	678.457	2.87512	0.702687	4.09161	4.28e-05	0.000512155	CTD-3195I5.4	NA	antisense
ENSG00000262823	731.438	2.67263	0.682163	3.91787	8.93e-05	0.000964362	RP13-580F15.2	NA	antisense
ENSG00000262495	3.46932	-3.90907	1.5364	-2.54431	0.0109494	0.0489518	RP11-46I8.1	NA	pseudogene
ENSG00000261996	36.2399	-2.94037	0.553241	-5.31482	1.07e-07	2.51e-06	CTC-281F24.1	NA	antisense
ENSG00000213876	243.434	-2.85129	1.33942	-2.12876	0.0332741	0.112629	RPL7AP64	NA	pseudogene
ENSG00000269947	12.9825	2.63886	0.648889	4.06674	4.77e-05	0.000561797	RP11-849F2.9	NA	lincRNA
ENSG00000265975	314.923	-2.38052	0.589983	-4.03489	5.46e-05	0.000630475	CTB-41I6.2	NA	lincRNA
ENSG00000265349	85.3007	4.74867	1.44857	3.27817	0.00104482	0.00750743	RP11-55L4.2	NA	antisense
ENSG00000266368	16.6075	-23.0594	3.12896	-7.36969	1.71e-13	1.34e-11	RP11-1096G20.5	NA	antisense
ENSG00000266114	3.52901	4.88961	2.22058	2.20195	0.027669	0.0983468	RP11-963H4.5	NA	lincRNA
ENSG00000263429	7.48876	5.9691	2.81264	2.12224	0.0338173	0.11397	LINC00675	100289255	lincRNA
ENSG00000227790	55.9181	23.5939	3.1075	7.59256	3.14e-14	3.03e-12	AC015922.5	NA	pseudogene
ENSG00000266261	508.285	2.62253	0.995443	2.63453	0.00842536	0.0398401	RP11-640I15.1	NA	antisense
ENSG00000131885	27.0824	4.63419	1.5283	3.03225	0.00242739	0.0148258	KRT17P1	NA	pseudogene
ENSG00000128438	362.541	-3.49907	0.703465	-4.97405	6.56e-07	1.31e-05	TBC1D27	NA	pseudogene
ENSG00000223979	4.9949	5.38698	2.73822	1.96733	0.0491453	0.14992	SMCR2	NA	lincRNA
ENSG00000226359	12.1585	2.12773	0.97916	2.17302	0.0297788	0.103937	AC055811.5	NA	pseudogene
ENSG00000186831	141.325	2.83293	0.984804	2.87664	0.00401932	0.0221123	KRT17P2	NA	pseudogene
ENSG00000240445	921.509	2.02846	1.02346	1.98197	0.0474829	0.146226	FOXO3B	2310	pseudogene
ENSG00000262292	7.16496	-2.03675	0.596567	-3.41411	0.0006399	0.00500129	RP11-160E2.11	NA	lincRNA
ENSG00000188013	11.1397	-4.09969	0.892175	-4.59516	4.32e-06	6.97e-05	MEIS3P2	NA	pseudogene
ENSG00000231645	73.9082	5.56754	1.28481	4.33337	1.47e-05	0.000202848	AC025627.9	NA	pseudogene
ENSG00000264215	2.26217	-4.219	1.87728	-2.2474	0.0246147	0.0902825	RP11-283C24.1	NA	lincRNA
ENSG00000225014	161.133	2.03683	0.460197	4.42599	9.6e-06	0.000140389	KCTD9P1	NA	pseudogene
ENSG00000189423	102.106	2.08927	0.526078	3.9714	7.15e-05	0.000795215	USP32P3	NA	pseudogene
ENSG00000266369	1.53611	-4.30809	1.01498	-4.24452	2.19e-05	NA	RP11-344E13.4	NA	antisense
ENSG00000244582	16.2177	-6.12167	0.938604	-6.5221	6.93e-11	3.06e-09	RPL21P120	NA	pseudogene
ENSG00000260019	9.77417	-7.3147	1.732	-4.22328	2.41e-05	0.000313685	RP11-218F4.1	NA	lincRNA
ENSG00000264435	3.59322	2.026	1.01383	1.99836	0.0456778	0.142176	RP11-338L22.3	NA	pseudogene
ENSG00000265443	30.4387	2.39796	0.943069	2.54271	0.0109995	0.0491368	CTD-2349P21.6	NA	lincRNA
ENSG00000263603	4.08877	3.89656	1.41895	2.74609	0.00603103	0.0304838	CTD-2349P21.5	NA	lincRNA
ENSG00000264622	24.3481	7.67119	2.97304	2.58025	0.00987281	0.0451149	RP11-642M2.1	NA	lincRNA
ENSG00000261156	14.473	6.92105	2.90667	2.38109	0.0172614	0.0693463	RP11-215E13.1	101927239	lincRNA
ENSG00000266947	438.516	-2.74777	0.545733	-5.03502	4.78e-07	9.81e-06	RP11-799D4.4	NA	antisense
ENSG00000267312	41.8518	-2.83012	0.370276	-7.64327	2.12e-14	2.14e-12	RP11-1094M14.7	NA	pseudogene
ENSG00000267359	42.3075	-2.65511	0.518198	-5.12374	3e-07	6.41e-06	RP11-1094M14.12	NA	antisense
ENSG00000266101	25.1088	3.84654	1.55931	2.46683	0.0136316	0.0580238	RP5-906A24.2	NA	antisense
ENSG00000264663	14.8458	-3.91437	0.65333	-5.99142	2.08e-09	6.82e-08	KRT8P34	NA	pseudogene
ENSG00000226117	1.53683	-3.61145	1.03693	-3.48284	0.000496133	NA	AC079199.2	NA	pseudogene
ENSG00000266088	61.6607	-2.33479	0.767126	-3.04356	0.00233796	0.0143919	RP5-1028K7.2	101059954	lincRNA
ENSG00000265359	10.9052	6.51219	3.19559	2.03787	0.041563	0.132855	RP5-1110E20.1	NA	antisense
ENSG00000204815	134.659	2.48734	0.868536	2.86383	0.00418548	0.022831	TTC25	83538	processed_transcript
ENSG00000236383	49.4376	2.72761	0.923369	2.95398	0.00313706	0.0181967	LINC00854	100874261	processed_transcript
ENSG00000263293	1637.21	-4.91504	0.813421	-6.04243	1.52e-09	5.17e-08	RP11-290H9.4	NA	antisense
ENSG00000261886	5.81312	5.60613	2.76649	2.02644	0.0427196	0.135585	RP11-63A1.1	NA	lincRNA
ENSG00000263787	15.9117	-2.58505	0.872621	-2.96239	0.00305256	0.0177892	RP11-456D7.1	NA	antisense
ENSG00000207306	14.2978	-3.81489	0.606498	-6.29003	3.17e-10	1.24e-08	RNU6-1152P	NA	snRNA
ENSG00000200538	285.617	-3.02729	0.667261	-4.53688	5.71e-06	8.87e-05	U3	NA	snoRNA
ENSG00000233101	2040.62	10.5886	2.55927	4.13736	3.51e-05	0.000433698	HOXB-AS3	404266	antisense
ENSG00000239552	14.3401	3.94963	1.475	2.67772	0.00741261	0.0359559	HOXB-AS2	NA	antisense
ENSG00000248714	136.432	-2.22471	0.934955	-2.37949	0.0173367	0.0695161	RP11-1079K10.3	NA	lincRNA
ENSG00000251179	34.1295	3.03691	1.14916	2.64272	0.00822435	0.0391019	RP11-893F2.9	NA	antisense
ENSG00000263499	78.9541	2.1013	0.692113	3.03606	0.00239689	0.0146883	RP11-118E18.4	101927539	antisense
ENSG00000266100	2.29527	4.26875	2.13691	1.99762	0.0457573	0.142308	RP11-118E18.2	101927557	antisense
ENSG00000229590	29.1478	-2.3188	1.05871	-2.19022	0.0285084	0.100519	MSX2P1	55545	pseudogene
ENSG00000200997	5.80808	2.78316	1.03351	2.69291	0.00708319	0.0346928	RNU1-85P	NA	snRNA
ENSG00000261040	42.528	-2.55702	1.14248	-2.23814	0.0252123	0.0918441	CTD-2319I12.1	645638	processed_transcript
ENSG00000199697	0.977338	3.04417	1.50538	2.0222	0.0431555	NA	RNU6-446P	NA	snRNA
ENSG00000265282	4.36251	5.20137	1.5365	3.38521	0.000711238	0.00546998	RP11-269G24.4	NA	lincRNA
ENSG00000199753	6.43564	2.11274	0.643166	3.28491	0.00102013	0.00735833	SNORD104	692227	snoRNA
ENSG00000265912	3.78669	4.99106	2.17338	2.29645	0.0216499	0.0819795	RP11-583F2.2	NA	lincRNA
ENSG00000265883	8.09427	-5.62153	1.88612	-2.98047	0.00287808	0.0170049	RP11-169I9.2	NA	pseudogene
ENSG00000267731	1938.55	-2.28297	0.418303	-5.4577	4.82e-08	1.22e-06	RP11-147L13.8	NA	lincRNA
ENSG00000267472	6.75517	-3.1203	1.01758	-3.06638	0.00216667	0.0135003	LOC440461	440461	pseudogene
ENSG00000231749	30.029	22.7449	3.19426	7.12057	1.07e-12	7.2e-11	ABCA9-AS1	NA	antisense
ENSG00000267009	264.69	-2.49844	0.574474	-4.34909	1.37e-05	0.000190405	RP11-120M18.2	NA	processed_transcript
ENSG00000267365	23.6436	-2.91131	1.16368	-2.50181	0.0123561	0.0537841	KCNJ2-AS1	400617	antisense
ENSG00000177338	25.0315	-5.06519	2.33939	-2.16518	0.0303741	0.105382	LINC00469	283982	lincRNA
ENSG00000267128	43.0313	-4.15538	0.663324	-6.26448	3.74e-10	1.44e-08	RNF157-AS1	100507218	antisense
ENSG00000267376	1.79125	-3.82477	1.11143	-3.44132	0.000578882	0.00459693	ATP5LP6	NA	pseudogene
ENSG00000267506	108.868	2.36314	1.17448	2.01208	0.0442119	0.138832	RP11-13K12.1	100507351	lincRNA
ENSG00000267466	3.43377	4.83738	2.21548	2.18345	0.0290027	0.101809	RP11-13K12.5	NA	lincRNA
ENSG00000266998	18.0179	-2.02209	0.457796	-4.41701	1e-05	0.000145402	RP11-936I5.1	NA	antisense
ENSG00000262580	188.531	-2.83318	0.737563	-3.84127	0.0001224	0.00125792	RP11-334C17.5	101929888	antisense
ENSG00000262115	17.4481	2.97878	1.23909	2.404	0.0162167	0.0662074	RP11-455O6.2	NA	antisense
ENSG00000185168	454.001	2.33757	0.863398	2.70741	0.00678115	0.033496	LINC00482	284185	lincRNA
ENSG00000262223	275.075	2.3672	1.18509	1.99748	0.0457727	0.142313	RP11-1055B8.3	NA	lincRNA
ENSG00000263271	1249.2	5.29857	0.478149	11.0814	1.54e-28	3.06e-25	RP11-1055B8.8	NA	antisense
ENSG00000263585	55.6101	3.97964	0.861658	4.61859	3.86e-06	6.3e-05	RP11-498C9.13	NA	antisense
ENSG00000262898	629.748	2.73868	0.758082	3.61264	0.000303093	0.00268903	AC139099.4	101929650	lincRNA
ENSG00000263884	78.371	2.62876	0.386571	6.8002	1.04e-11	5.4e-10	RP11-705O1.8	NA	lincRNA
ENSG00000266401	101.178	-2.41126	1.04421	-2.30917	0.0209343	0.0799531	RP11-874J12.4	NA	antisense
ENSG00000264254	52.6617	-5.6143	2.00407	-2.80145	0.00508734	0.0267371	CTD-3096M3.1	NA	lincRNA
ENSG00000266288	6.29177	-4.47906	1.50238	-2.98131	0.0028702	0.0169643	CTD-3096M3.2	NA	lincRNA
ENSG00000265316	515.641	-4.67597	2.05188	-2.27887	0.0226749	0.084774	RP11-286N3.1	NA	antisense
ENSG00000273335	1.48356	3.6517	1.64945	2.21388	0.0268368	NA	RP11-61L19.2	NA	lincRNA
ENSG00000264843	15.0551	19.6448	3.19501	6.14857	7.82e-10	2.83e-08	RP11-856M7.2	NA	antisense
ENSG00000267079	20.3792	7.41537	2.09279	3.54329	0.000395165	0.003359	RP11-820I16.1	NA	lincRNA
ENSG00000256616	10.689	3.12327	0.670766	4.65627	3.22e-06	5.39e-05	RP11-815J4.6	NA	pseudogene
ENSG00000267199	74.1069	2.43936	0.705719	3.45656	0.000547125	0.00439763	RP11-861E21.2	NA	antisense
ENSG00000265787	32.2859	-2.71487	1.24399	-2.18239	0.0290811	0.10201	CYP4F35P	284233	lincRNA
ENSG00000265752	6.79463	-4.39652	1.25956	-3.49052	0.000482073	0.00395821	RP11-403A21.1	NA	lincRNA
ENSG00000265750	35.1406	4.7164	1.07624	4.38229	1.17e-05	0.000166885	RP11-799B12.4	NA	lincRNA
ENSG00000206766	23.989	2.25873	0.841662	2.68365	0.00728223	0.0354358	RNU6-435P	NA	snRNA
ENSG00000260372	83.2472	5.45309	1.05903	5.14915	2.62e-07	5.66e-06	AQP4-AS1	147429	antisense
ENSG00000263677	7.01234	5.89167	1.17806	5.00114	5.7e-07	1.15e-05	RP11-17A19.2	NA	lincRNA
ENSG00000259985	93.4222	2.67887	0.616028	4.34861	1.37e-05	0.000190739	RP11-549B18.1	NA	antisense
ENSG00000243355	1.37828	-3.06592	1.073	-2.85733	0.00427227	NA	RP11-57G22.1	NA	pseudogene
ENSG00000212354	339.422	2.00664	0.776191	2.58523	0.00973129	0.0446305	RNU6-1242P	NA	snRNA
ENSG00000267414	16.4378	-2.36889	0.765884	-3.09301	0.00198138	0.0125808	RP11-456K23.1	101927943	lincRNA
ENSG00000267573	1.02226	-3.27113	1.65569	-1.97569	0.04819	NA	KRT8P5	NA	pseudogene
ENSG00000264269	31.9071	22.8312	3.19422	7.14767	8.83e-13	6.05e-11	RP11-15F12.1	NA	antisense
ENSG00000267112	46.5142	-3.00738	1.38466	-2.17192	0.0298613	0.104139	RP11-839G9.1	NA	antisense
ENSG00000267402	9.35608	2.65392	1.15998	2.2879	0.0221431	0.0833875	RP11-619L19.2	NA	antisense
ENSG00000231544	4.19353	2.08063	0.769989	2.70216	0.00688908	0.0339147	RSL24D1P11	NA	pseudogene
ENSG00000267316	35.668	-9.18198	1.97054	-4.65962	3.17e-06	5.33e-05	RP11-879F14.3	NA	lincRNA
ENSG00000263958	5.13387	-4.06466	1.62674	-2.49866	0.0124664	0.0541103	RP11-676J15.1	100505797	lincRNA
ENSG00000266312	12.1241	6.66566	2.91712	2.28501	0.022312	0.0838363	RP11-111H3.3	NA	lincRNA
ENSG00000265844	46.3899	-5.19897	1.26724	-4.10261	4.09e-05	0.000492064	RP11-751H17.1	NA	lincRNA
ENSG00000261126	220.466	3.08307	0.80133	3.84744	0.000119358	0.00123153	RBFADN	100506070	processed_transcript
ENSG00000213726	2445.34	6.21321	0.718697	8.64511	5.38e-18	1.18e-15	RPS2P52	NA	pseudogene
ENSG00000267299	24.9686	7.70756	2.51334	3.06666	0.00216466	0.0134927	CTB-66B24.1	NA	antisense
ENSG00000269680	123.432	-3.29059	1.00921	-3.26057	0.00111188	0.00787834	CTD-3128G10.6	NA	antisense
ENSG00000268931	299.109	-2.30373	0.494869	-4.65523	3.24e-06	5.41e-05	RP11-886P16.6	NA	antisense
ENSG00000266950	80.3015	2.77528	0.736335	3.76904	0.000163874	0.00159877	CTD-2623N2.5	NA	lincRNA
ENSG00000267458	26.3571	2.07516	0.376841	5.50672	3.66e-08	9.51e-07	CTC-425F1.4	NA	antisense
ENSG00000267417	65.8181	7.29537	1.33468	5.46603	4.6e-08	1.17e-06	CTC-239J10.1	NA	antisense
ENSG00000214049	77.131	2.49868	0.468828	5.32963	9.84e-08	2.34e-06	UCA1	652995	processed_transcript
ENSG00000267218	8.40434	4.96183	2.23235	2.22269	0.0262364	0.0947245	AC005336.5	NA	pseudogene
ENSG00000267056	5.07476	3.2183	1.1662	2.75966	0.00578612	0.0294982	AC005336.4	NA	pseudogene
ENSG00000269243	892.531	2.28037	0.64923	3.51243	0.000444034	0.00370336	CTD-2231E14.8	NA	antisense
ENSG00000269053	1.28582	3.44785	1.74952	1.97074	0.0487534	NA	CTD-2521M24.8	NA	antisense
ENSG00000269019	134.574	5.23733	1.69718	3.0859	0.00202936	0.0128011	AC005932.1	NA	antisense
ENSG00000267629	50.6447	3.32067	1.31788	2.51971	0.0117453	0.0516933	AC138430.4	NA	processed_transcript
ENSG00000268658	1128.08	2.29652	0.949841	2.41779	0.0156149	0.0643439	LINC00664	400680	lincRNA
ENSG00000198153	3.01122	4.06571	1.41853	2.86615	0.00415502	0.022698	ZNF849P	NA	pseudogene
ENSG00000267886	813.088	5.39374	1.2329	4.37482	1.22e-05	0.000171971	CTD-2291D10.4	NA	lincRNA
ENSG00000268105	48.1152	4.75567	1.12628	4.22244	2.42e-05	0.000314489	RP11-369G6.2	NA	pseudogene
ENSG00000267623	74.9331	3.25043	1.14207	2.84607	0.00442619	0.023858	AC022153.1	NA	pseudogene
ENSG00000266977	15.946	7.06118	2.99374	2.35865	0.0183418	0.0725527	CTC-459F4.5	NA	lincRNA
ENSG00000267630	27.0429	7.82272	3.00947	2.59937	0.00933953	0.0432531	AC005758.1	NA	pseudogene
ENSG00000267130	8.34819	6.12967	1.92307	3.18744	0.00143536	0.00974919	CTD-2540B15.9	NA	lincRNA
ENSG00000271109	359.185	-2.07713	0.801222	-2.59245	0.00952942	0.0439392	CTC-523E23.11	NA	lincRNA
ENSG00000221857	26.4752	-3.18439	1.04228	-3.05522	0.00224894	0.0139279	CTD-2527I21.4	NA	processed_transcript
ENSG00000130612	83.022	2.12875	0.7147	2.97852	0.00289645	0.0170925	CYP2G1P	22952	pseudogene
ENSG00000256612	145.029	4.06964	1.38694	2.93426	0.00334347	0.0191369	CYP2B7P	1556	pseudogene
ENSG00000254887	478.908	-2.02014	0.76259	-2.64905	0.00807174	0.0385261	CTC-378H22.1	100505622	antisense
ENSG00000267282	847.008	2.29493	0.616178	3.72446	0.000195736	0.00185899	CTB-129P6.4	NA	antisense
ENSG00000267898	2.52016	4.36616	1.50276	2.90544	0.00366743	0.020575	CTD-2639E6.9	NA	lincRNA
ENSG00000221381	7.20734	2.49655	0.770531	3.24004	0.00119515	0.00837905	SNORD88B	692203	snoRNA
ENSG00000254760	11.6227	-4.53384	1.55936	-2.90751	0.00364321	0.0204732	CTD-2616J11.3	NA	antisense
ENSG00000269102	15.2915	19.7333	3.19499	6.17633	6.56e-10	2.41e-08	CTD-2525I3.5	NA	antisense
ENSG00000269646	3.27174	2.94311	1.45104	2.02828	0.0425319	0.135208	CTD-2331H12.7	NA	lincRNA
ENSG00000235081	11.0513	2.02334	0.682345	2.96528	0.00302412	0.0176602	AC010492.2	NA	pseudogene
ENSG00000242473	178.3	-3.86336	0.834719	-4.62834	3.69e-06	6.05e-05	KIR2DP1	101929821	pseudogene
ENSG00000221957	480.548	-4.32082	1.74816	-2.47164	0.0134495	0.0574303	KIR2DS4	3809	polymorphic_pseudogene
ENSG00000242856	15.6132	-4.05806	0.984245	-4.12302	3.74e-05	0.000456952	VN1R105P	NA	pseudogene
ENSG00000266932	3.90402	2.22966	1.09024	2.04511	0.0408436	0.130953	AC006116.13	NA	pseudogene
ENSG00000268266	11.9198	6.64181	1.98459	3.3467	0.000817803	0.00613954	AC003005.2	NA	lincRNA
ENSG00000269054	143.804	2.97159	0.575647	5.16217	2.44e-07	5.32e-06	CTD-2619J13.3	NA	antisense
ENSG00000268543	26.4261	2.13601	0.675465	3.16229	0.00156535	0.0104001	CTD-2619J13.16	NA	lincRNA
ENSG00000269106	27.8861	2.04643	0.382207	5.35424	8.59e-08	2.07e-06	CTD-2619J13.23	NA	antisense
ENSG00000235576	774.859	-4.48386	0.535778	-8.36886	5.82e-17	1.04e-14	AC092580.4	101929531	lincRNA
ENSG00000229405	1.28994	-2.92	1.24659	-2.3424	0.0191603	NA	AC092580.1	NA	pseudogene
ENSG00000235665	2564.72	-3.80188	0.456907	-8.32089	8.73e-17	1.52e-14	LINC00298	339788	lincRNA
ENSG00000235127	25.9109	7.76111	2.49264	3.11361	0.00184817	0.0119079	AC068286.1	NA	lincRNA
ENSG00000224184	65.5586	2.49102	0.904257	2.75477	0.00587341	0.0298708	AC096559.1	100506457	lincRNA
ENSG00000233718	334.953	7.64369	1.36326	5.60693	2.06e-08	5.63e-07	MYCNOS	10408	antisense
ENSG00000232444	256.951	5.09509	1.16423	4.37634	1.21e-05	0.000171018	AC010745.4	NA	lincRNA
ENSG00000231204	8.96688	-4.13719	1.16142	-3.56218	0.000367789	0.00316383	AC011752.1	100507562	lincRNA
ENSG00000200003	0.920765	2.99505	1.247	2.40179	0.0163151	NA	RNU6-986P	NA	snRNA
ENSG00000207187	1.0043	-2.46816	1.23802	-1.99364	0.0461912	NA	SNORA64	NA	snoRNA
ENSG00000230876	69.8361	2.92842	1.2439	2.35422	0.0185616	0.0731645	LINC00486	285045	lincRNA
ENSG00000236213	2031.85	-2.71594	0.424009	-6.40539	1.5e-10	6.23e-09	AC006369.2	NA	antisense
ENSG00000235848	6.55142	-3.05502	1.32204	-2.31083	0.020842	0.0796908	RMDN2-AS1	101410544	antisense
ENSG00000232973	285.872	-2.67905	0.7636	-3.50844	0.000450744	0.00374911	CYP1B1-AS1	285154	antisense
ENSG00000273006	1.52578	-2.83622	1.25736	-2.25569	0.02409	NA	RP11-314C9.2	NA	lincRNA
ENSG00000223658	4.91614	4.18052	1.55584	2.68698	0.00721022	0.0351509	AC011242.6	NA	pseudogene
ENSG00000228108	6.81228	-6.79376	3.13083	-2.16995	0.0300103	0.104514	AC092839.3	NA	antisense
ENSG00000203327	45.1037	2.03917	0.521367	3.91121	9.18e-05	0.000984677	AC012358.7	NA	antisense
ENSG00000271955	112.088	3.62822	1.33822	2.71124	0.00670324	0.0331988	RP11-444A22.1	NA	lincRNA
ENSG00000233891	39.6538	4.32941	1.39915	3.09432	0.00197266	0.0125373	AC007131.2	NA	lincRNA
ENSG00000233953	13.2939	3.12744	0.793353	3.94206	8.08e-05	0.000884486	AC009970.1	NA	antisense
ENSG00000230595	1.90445	3.90475	1.83502	2.12791	0.0333445	0.112779	RSL24D1P2	NA	pseudogene
ENSG00000232403	3.42772	2.62054	1.12576	2.32779	0.0199231	0.0770432	RP11-511I11.1	NA	pseudogene
ENSG00000229221	2.33563	3.05026	1.4656	2.08124	0.0374123	0.122565	HNRNPA1P66	NA	pseudogene
ENSG00000238201	1406.47	-9.17301	1.67102	-5.48947	4.03e-08	1.03e-06	AC114752.3	NA	lincRNA
ENSG00000204929	8.5156	6.15862	1.963	3.13734	0.00170487	0.0111643	AC074391.1	101927533	lincRNA
ENSG00000232046	613.976	2.71748	1.12949	2.40594	0.0161309	0.0659692	AC007392.3	100507073	lincRNA
ENSG00000204872	64.2772	-5.41553	0.954913	-5.67123	1.42e-08	4e-07	AC092653.5	NA	pseudogene
ENSG00000259056	5.03288	-2.80086	0.972616	-2.87972	0.00398033	0.0219681	DUXAP1	NA	pseudogene
ENSG00000235847	1.68303	-2.25715	0.979838	-2.30359	0.0212454	0.0808126	LDHAP7	NA	pseudogene
ENSG00000203363	64.0502	-2.9635	0.997577	-2.9707	0.00297126	0.017424	AC012454.4	NA	pseudogene
ENSG00000272564	3.93688	-2.8601	1.16686	-2.4511	0.0142421	0.0599387	RP11-548P2.2	NA	lincRNA
ENSG00000233673	581.581	-2.38865	0.734083	-3.25392	0.00113826	0.00803148	ANAPC1P1	NA	pseudogene
ENSG00000273445	80.2072	-2.12353	0.582254	-3.64709	0.000265228	0.00240036	RP11-1399P15.1	NA	antisense
ENSG00000214354	2.42456	-3.18302	0.94213	-3.37853	0.000728746	0.00557789	AC133644.3	NA	pseudogene
ENSG00000234231	433.937	-4.67554	1.8895	-2.47449	0.0133427	0.0571248	AC093616.4	101930107	pseudogene
ENSG00000223703	6.65078	-6.75867	2.63063	-2.56922	0.0101929	0.0462885	AC027612.4	NA	pseudogene
ENSG00000233850	70.3828	-4.62634	0.57331	-8.06952	7.06e-16	1.04e-13	AC103563.8	NA	antisense
ENSG00000226791	60.6438	-2.76771	0.754956	-3.66606	0.000246315	0.00225848	AC109826.1	NA	lincRNA
ENSG00000230690	78.0616	9.35219	2.05338	4.55454	5.25e-06	8.24e-05	AC013402.5	NA	lincRNA
ENSG00000234177	101.857	9.73564	2.06564	4.71313	2.44e-06	4.25e-05	LINC01114	284998	lincRNA
ENSG00000254126	96.6423	-3.84363	1.82589	-2.10507	0.0352849	0.117493	CD8BP	926	pseudogene
ENSG00000214184	831.354	2.0017	0.39914	5.01502	5.3e-07	1.08e-05	AC012487.2	NA	antisense
ENSG00000236307	3.64886	3.19026	1.45809	2.18797	0.0286715	0.100888	AC104651.1	NA	pseudogene
ENSG00000204581	23.2058	-2.04772	0.898692	-2.27855	0.0226936	0.084789	AC096670.3	400997	antisense
ENSG00000229867	159.143	2.04475	0.580755	3.52085	0.000430165	0.00360645	STEAP3-AS1	NA	antisense
ENSG00000238207	18.1488	-8.20741	1.7417	-4.7123	2.45e-06	4.27e-05	AC009312.1	NA	antisense
ENSG00000125631	2.90933	3.37299	1.33593	2.52484	0.0115752	0.0511656	HTR5BP	101929908	pseudogene
ENSG00000213236	55.7452	2.37009	0.925034	2.56217	0.0104021	0.0470294	YWHAZP2	NA	pseudogene
ENSG00000225449	13.5768	-3.68196	0.898108	-4.09968	4.14e-05	0.000497797	RAB6C-AS1	100131320	pseudogene
ENSG00000239402	4.7813	-6.28318	2.64646	-2.37418	0.0175879	0.0702789	CYP4F62P	646802	pseudogene
ENSG00000273073	10.8601	6.51035	1.67732	3.8814	0.000103855	0.00109266	RP11-109E12.1	NA	lincRNA
ENSG00000214070	2.7038	2.24949	1.14126	1.97106	0.0487172	0.148946	AC011999.1	NA	pseudogene
ENSG00000212389	6.85685	-2.94665	0.587338	-5.01696	5.25e-07	1.07e-05	RNU6-1275P	NA	snRNA
ENSG00000226383	661.885	-3.58521	1.00621	-3.56307	0.000366544	0.00315554	AC093375.1	NA	lincRNA
ENSG00000230562	80.7671	-2.75927	0.408692	-6.75147	1.46e-11	7.37e-10	FAM133DP	NA	pseudogene
ENSG00000271320	5.74331	-2.28564	1.0598	-2.15667	0.0310314	0.1071	RP11-1152H14.1	NA	lincRNA
ENSG00000230918	78.8389	-4.12094	1.48483	-2.77536	0.00551411	0.0284647	AC008063.2	NA	antisense
ENSG00000231445	3.87903	2.37404	1.02722	2.31114	0.0208253	0.0796542	TIMM8AP1	NA	pseudogene
ENSG00000232555	175.276	7.66604	1.78566	4.29311	1.76e-05	0.000236871	AC104088.1	NA	lincRNA
ENSG00000236391	183.467	2.73622	0.822085	3.32839	0.000873501	0.00648969	AC092573.2	NA	pseudogene
ENSG00000233131	1.67146	2.57549	1.28658	2.00181	0.0453052	0.141369	AC096649.1	NA	pseudogene
ENSG00000237655	57.0519	3.24517	1.09207	2.97159	0.00296267	0.0173797	AC073834.3	NA	antisense
ENSG00000229941	75.4044	-10.262	1.83078	-5.60524	2.08e-08	5.68e-07	AC012499.1	NA	antisense
ENSG00000234663	3831	-3.69328	0.458918	-8.0478	8.43e-16	1.21e-13	AC104820.2	101927156	lincRNA
ENSG00000227542	16.9388	21.9659	3.19485	6.87541	6.18e-12	3.39e-10	AC092614.2	NA	lincRNA
ENSG00000203435	2.2736	4.26781	1.47877	2.88606	0.00390098	0.0216116	AC104600.1	NA	pseudogene
ENSG00000236653	6.96212	-6.82534	1.71846	-3.97178	7.13e-05	0.000794483	AC005235.1	NA	lincRNA
ENSG00000230799	127.928	2.58468	0.517531	4.99426	5.91e-07	1.19e-05	AC007279.2	NA	pseudogene
ENSG00000244301	529.287	4.35388	0.778635	5.59168	2.25e-08	6.08e-07	AOX3P	NA	pseudogene
ENSG00000243478	5933.06	4.87504	0.858118	5.68108	1.34e-08	3.79e-07	AOX2P	344454	pseudogene
ENSG00000201737	13.9584	4.11883	0.965129	4.26765	1.98e-05	0.000262856	RNU1-133P	NA	snRNA
ENSG00000213083	2.19644	2.90366	1.05263	2.75849	0.00580695	0.0295909	AC010731.6	NA	pseudogene
ENSG00000224137	147.904	-2.84346	1.29943	-2.18823	0.0286526	0.10086	AC079767.4	NA	lincRNA
ENSG00000231908	5.60425	2.79292	0.919392	3.03778	0.00238324	0.0146293	IDH1-AS1	100507475	antisense
ENSG00000213081	3.67642	4.95466	1.62107	3.05641	0.00224006	0.0138805	AC012362.3	NA	pseudogene
ENSG00000232409	5.07363	3.17046	1.35523	2.33942	0.0193138	0.0755001	AC019185.3	NA	pseudogene
ENSG00000197585	8.22051	-2.507	1.11141	-2.25569	0.0240898	0.0887342	AC107218.3	NA	antisense
ENSG00000223923	259.002	3.94594	1.89906	2.07784	0.0377236	0.123297	AC010136.2	NA	antisense
ENSG00000272555	5.84393	-2.73068	1.04469	-2.61386	0.0089526	0.0418003	RP11-459I19.1	NA	lincRNA
ENSG00000237732	154.06	4.21778	1.9241	2.19208	0.028374	0.100197	AC010980.2	NA	pseudogene
ENSG00000226726	4.73642	-2.53299	1.09473	-2.31381	0.0206783	0.0791997	TMEM256P2	NA	pseudogene
ENSG00000272944	3.70582	-5.60247	0.998853	-5.60891	2.04e-08	5.59e-07	CTD-2308L22.1	729770	antisense
ENSG00000230385	721.405	-5.18343	1.19365	-4.34248	1.41e-05	0.000195412	AC012507.4	NA	antisense
ENSG00000224376	45.9042	-2.3946	1.02576	-2.33447	0.0195711	0.0762073	AC017104.6	NA	processed_transcript
ENSG00000181798	34.6332	2.36193	0.913356	2.58599	0.00971002	0.0445584	LINC00471	151477	processed_transcript
ENSG00000224287	35.3576	6.07852	2.24947	2.70219	0.00688837	0.0339147	MSL3P1	151507	pseudogene
ENSG00000231682	791.367	-4.17381	0.482744	-8.64601	5.33e-18	1.17e-15	AC097713.4	NA	lincRNA
ENSG00000225493	755.638	4.77791	0.997391	4.79041	1.66e-06	3.05e-05	LINC01107	151171	lincRNA
ENSG00000225057	6.4304	5.75957	1.53346	3.75592	0.000172703	0.00167134	AC096574.4	101927958	processed_transcript
ENSG00000224272	39.7723	3.95411	1.54671	2.55646	0.0105742	0.0476159	AC114730.3	101927206	antisense
ENSG00000215692	350.16	2.0237	0.58812	3.44096	0.000579651	0.00460195	AC114730.8	NA	antisense
ENSG00000235151	470.754	2.03208	0.724591	2.80445	0.00504022	0.0265268	AC114730.2	NA	antisense
ENSG00000261186	7.48301	-2.23149	0.715335	-3.11951	0.00181155	0.0117205	RP11-341N2.1	NA	antisense
ENSG00000223750	816.493	2.2677	0.686451	3.30351	0.00095481	0.00696622	SIRPB3P	NA	pseudogene
ENSG00000225988	3.20406	-4.13309	2.01489	-2.05127	0.0402403	0.129524	RP5-1119D9.4	101929329	antisense
ENSG00000236526	72.8235	3.11538	1.09062	2.85652	0.00428307	0.0232616	RP4-742J24.2	NA	antisense
ENSG00000236811	1.16655	3.32534	1.31162	2.53529	0.0112353	NA	GAPDHP2	NA	pseudogene
ENSG00000232333	44.3151	-3.33106	1.32106	-2.52152	0.0116851	0.0514888	RPS27AP2	NA	pseudogene
ENSG00000230387	46.3826	3.81648	1.17661	3.24364	0.00118014	0.00829397	RP4-737E23.2	100505664	lincRNA
ENSG00000198547	231.327	2.28865	0.754785	3.03219	0.0024279	0.0148262	C20orf203	NA	lincRNA
ENSG00000242748	12.9082	-4.7194	0.780902	-6.04352	1.51e-09	5.14e-08	RPL23AP81	NA	pseudogene
ENSG00000215452	10.2424	6.423	3.19572	2.00988	0.0444443	0.139405	ZNF663P	NA	pseudogene
ENSG00000235621	122.968	-4.17891	0.387823	-10.7753	4.5e-27	7.26e-24	LINC00494	284749	lincRNA
ENSG00000259456	1679.26	-3.06928	0.386378	-7.94373	1.96e-15	2.58e-13	RP5-914P20.5	101927631	antisense
ENSG00000224530	1.8308	-4.20951	1.10228	-3.8189	0.000134048	0.00135487	PPIAP10	NA	pseudogene
ENSG00000174403	71.3341	5.23775	2.24668	2.33133	0.0197362	0.0765316	C20orf166-AS1	253868	antisense
ENSG00000225978	37.953	-3.34566	0.845637	-3.95638	7.61e-05	0.000840034	HAR1A	768096	lincRNA
ENSG00000231208	40.5636	4.51337	1.24405	3.62796	0.000285665	0.00255936	RP4-583P15.11	NA	antisense
ENSG00000228314	137.679	-3.85055	0.887837	-4.337	1.44e-05	0.000199939	CYP4F29P	100874164	pseudogene
ENSG00000215559	523.808	-2.52189	1.14146	-2.20936	0.0271496	0.0970951	ANKRD20A11P	391267	pseudogene
ENSG00000226406	3.84169	2.20263	0.902509	2.44056	0.0146644	0.0612816	RBMX2P1	NA	pseudogene
ENSG00000233236	427.525	2.95851	0.942317	3.13961	0.00169172	0.011093	AP001171.1	NA	lincRNA
ENSG00000231755	23.1822	-23.5282	3.12859	-7.52038	5.46e-14	4.91e-12	CHODL-AS1	54075	lincRNA
ENSG00000222042	352.612	26.0902	2.4887	10.4834	1.03e-25	1.24e-22	AP000233.4	NA	lincRNA
ENSG00000232855	101.433	-3.18351	0.965726	-3.2965	0.000978982	0.00711024	AF131217.1	NA	lincRNA
ENSG00000230870	7.23221	2.1927	0.669294	3.27613	0.00105239	0.00755582	FBXW11P1	NA	pseudogene
ENSG00000232118	7.61123	5.99474	2.78792	2.15026	0.031535	0.108404	BACH1-AS1	NA	lincRNA
ENSG00000229007	1.73058	-3.42333	1.15073	-2.97492	0.00293064	0.0172458	EXOSC3P1	NA	pseudogene
ENSG00000205622	289.349	2.02502	0.460659	4.39592	1.1e-05	0.000158143	AF064858.6	400867	lincRNA
ENSG00000252619	148.45	-3.54951	1.55455	-2.2833	0.0224125	0.0841015	RNU6-1149P	NA	snRNA
ENSG00000237604	28.5693	-2.32845	0.870853	-2.67376	0.00750064	0.0362841	AP001056.1	NA	lincRNA
ENSG00000182586	74.2914	-3.94973	1.89044	-2.08932	0.0366792	0.120976	LINC00334	NA	lincRNA
ENSG00000228404	8.01875	6.05534	1.37249	4.41194	1.02e-05	0.000148527	AP001468.58	NA	antisense
ENSG00000228137	14.2428	3.51442	0.869398	4.04236	5.29e-05	0.000614298	AP001469.7	NA	antisense
ENSG00000215270	1.58767	3.11099	1.40891	2.20809	0.027238	0.0972949	LA16c-60H5.7	NA	pseudogene
ENSG00000237689	15.3331	3.20102	1.43715	2.22734	0.0259247	0.0939011	AC007064.24	NA	lincRNA
ENSG00000100181	583.901	-2.51727	1.11679	-2.25401	0.0241953	0.089035	TPTEP1	387590	lincRNA
ENSG00000225225	1.78944	3.30199	1.55347	2.12555	0.0335403	0.11327	ARL2BPP10	NA	pseudogene
ENSG00000235776	324.495	2.65111	0.624352	4.24617	2.17e-05	0.000287081	AC000089.3	NA	pseudogene
ENSG00000249923	55.6214	7.12708	1.72329	4.13573	3.54e-05	0.00043601	XXbac-B444P24.8	284865	antisense
ENSG00000223553	27.7624	-5.2344	1.88803	-2.77241	0.00556433	0.0286304	SMPD4P1	NA	pseudogene
ENSG00000197549	166.474	-4.86573	2.14399	-2.26948	0.0232393	0.08631	PRAMENP	649179	pseudogene
ENSG00000224277	929.428	6.21618	1.51681	4.09819	4.16e-05	0.00050066	AP000345.2	NA	antisense
ENSG00000272733	33.4076	2.63509	0.993327	2.65279	0.00798293	0.0381617	KB-208E9.1	NA	lincRNA
ENSG00000272942	8.27896	5.52802	1.74552	3.16698	0.00154031	0.010258	CTA-246H3.12	NA	lincRNA
ENSG00000225783	1452.02	-2.38379	1.04025	-2.29156	0.0219311	0.0828115	MIAT	440823	lincRNA
ENSG00000206028	27.9625	-3.72152	1.17123	-3.17745	0.00148575	0.00998346	CTA-373H7.7	NA	lincRNA
ENSG00000251952	1649.01	3.2696	0.773089	4.22927	2.34e-05	0.000307116	RNU6-1219P	NA	snRNA
ENSG00000237015	263.731	3.20814	0.554453	5.78613	7.2e-09	2.15e-07	CTA-984G1.5	NA	antisense
ENSG00000235989	135.622	2.08909	0.695405	3.00414	0.00266331	0.0159969	MORC2-AS1	150291	antisense
ENSG00000199695	5033.08	-2.45233	0.349249	-7.02171	2.19e-12	1.34e-10	RNU6-1128P	NA	snRNA
ENSG00000237406	4.90935	4.77039	1.71256	2.78553	0.00534399	0.0277354	NDUFA9P1	NA	pseudogene
ENSG00000223695	75.403	2.42933	0.810516	2.99727	0.00272414	0.0162782	RP4-633O19__A.1	NA	lincRNA
ENSG00000225720	16.3917	-2.51021	1.2115	-2.07199	0.0382663	0.124611	RP4-742C19.12	101927202	pseudogene
ENSG00000227188	33.5365	3.18748	1.41871	2.24674	0.0246565	0.0903866	RP5-1104E15.6	NA	antisense
ENSG00000209480	6.65854	2.22606	0.774248	2.87513	0.00403868	0.0221909	SNORD83B	116938	snoRNA
ENSG00000205704	4.31511	5.18256	1.79	2.89528	0.00378818	0.0211292	LINC00634	339674	pseudogene
ENSG00000234892	231.993	25.5201	2.46097	10.3699	3.4e-25	3.58e-22	Z82214.2	NA	antisense
ENSG00000231010	149.665	4.12533	1.2135	3.39953	0.00067503	0.00523214	RP6-109B7.2	NA	lincRNA
ENSG00000235159	1297.24	2.84786	0.596274	4.77609	1.79e-06	3.24e-05	RP6-109B7.4	NA	antisense
ENSG00000230398	165.132	7.64771	3.11397	2.45594	0.0140518	0.0593324	AC026882.1	NA	pseudogene
ENSG00000189229	26.8149	-5.563	1.53404	-3.62638	0.000287421	0.00256962	AC069277.2	NA	lincRNA
ENSG00000227929	19.2005	7.3289	2.07971	3.52401	0.00042507	0.00356906	SRGAP3-AS3	100288831	antisense
ENSG00000229217	29.1585	2.74533	1.09335	2.51093	0.0120414	0.0527074	CYCSP11	NA	pseudogene
ENSG00000235240	2.27767	3.66882	1.18863	3.08659	0.00202464	0.0127808	AC026185.1	NA	pseudogene
ENSG00000231362	2.63999	-2.73371	0.817001	-3.34603	0.000819766	0.00615016	RP11-715I4.1	NA	pseudogene
ENSG00000272498	60.9032	-2.42382	0.36284	-6.68012	2.39e-11	1.15e-09	RP11-415F23.3	NA	antisense
ENSG00000272529	170.434	-2.35327	0.543363	-4.33094	1.48e-05	0.000204838	RP11-415F23.4	NA	antisense
ENSG00000272282	42.6003	-3.56225	0.691126	-5.15427	2.55e-07	5.53e-06	RP11-222K16.2	NA	lincRNA
ENSG00000230480	2.00934	4.10619	1.34502	3.05287	0.00226664	0.0140246	AC093142.2	NA	pseudogene
ENSG00000270377	2.04446	-2.39716	1.03826	-2.30883	0.0209533	0.0800164	RP11-384L8.2	NA	pseudogene
ENSG00000234737	21.0972	-2.4316	0.670975	-3.62398	0.00029011	0.00258748	KRT18P15	NA	pseudogene
ENSG00000226320	141.922	-3.73697	0.846124	-4.41658	1e-05	0.000145564	AC018359.1	101929859	lincRNA
ENSG00000236411	5.16678	-3.27874	0.648109	-5.05894	4.22e-07	8.79e-06	NDUFAF4P3	NA	pseudogene
ENSG00000223668	12.0465	6.07414	1.48869	4.08019	4.5e-05	0.00053362	EEF1A1P24	NA	pseudogene
ENSG00000232354	51.0416	-2.19902	0.697565	-3.15242	0.00161925	0.0107008	VIPR1-AS1	NA	antisense
ENSG00000235288	3.62177	-5.54026	0.973715	-5.68982	1.27e-08	3.63e-07	RP11-70C1.3	NA	antisense
ENSG00000239128	2.10183	2.29153	0.983965	2.32887	0.019866	0.076895	snoU13	NA	snoRNA
ENSG00000260236	8.09899	2.46846	0.834551	2.95783	0.00309816	0.0180114	RP11-708J19.1	NA	antisense
ENSG00000231884	176.723	3.44751	0.976122	3.53184	0.000412675	0.00348497	NDUFB1P1	NA	pseudogene
ENSG00000012171	9.03576	2.20069	0.879039	2.50352	0.0122965	0.0535942	SEMA3B	102465526	processed_transcript
ENSG00000271858	58.451	-3.06284	0.723109	-4.23566	2.28e-05	0.000299209	XXcos-LUCA11.4	101928965	antisense
ENSG00000272360	3.87411	-2.582	1.18199	-2.18446	0.0289285	0.101622	RP11-359I18.5	NA	lincRNA
ENSG00000241316	6559.72	-4.33413	0.565353	-7.66624	1.77e-14	1.83e-12	RP11-81N13.1	101927111	lincRNA
ENSG00000214552	44.1377	-2.81046	0.441834	-6.36089	2.01e-10	8.12e-09	COPS8P2	NA	pseudogene
ENSG00000240568	7.94405	-4.27334	0.823086	-5.19185	2.08e-07	4.59e-06	RP11-1008M1.1	NA	pseudogene
ENSG00000270562	342.205	2.09411	0.549403	3.81162	0.000138059	0.00139042	RP11-154H23.3	NA	lincRNA
ENSG00000172971	15.374	7.00761	2.45024	2.85997	0.0042368	0.0230587	UNC93B3	NA	pseudogene
ENSG00000243422	597.606	3.426	0.797851	4.29404	1.75e-05	0.000236231	RP11-413E6.1	NA	pseudogene
ENSG00000241532	111.309	3.619	1.10787	3.26661	0.00108843	0.00775136	AGGF1P3	NA	pseudogene
ENSG00000244281	1.08021	3.20115	1.32569	2.4147	0.0157482	NA	RP11-564P9.1	NA	pseudogene
ENSG00000242516	992.424	3.0064	1.20912	2.48643	0.012903	0.0556364	LINC00960	401074	lincRNA
ENSG00000214407	400.057	-4.69761	0.826741	-5.68209	1.33e-08	3.78e-07	RP11-221J22.1	152225	lincRNA
ENSG00000241280	131.104	-11.0599	1.42841	-7.74282	9.72e-15	1.07e-12	RP11-221J22.2	152225	lincRNA
ENSG00000243849	32.044	2.40368	0.987534	2.43402	0.0149321	0.062161	WDR52-AS1	100874029	antisense
ENSG00000241490	499.641	-3.32388	0.574232	-5.78839	7.11e-09	2.13e-07	RP11-553L6.2	101929734	antisense
ENSG00000240487	3.10551	-4.42487	1.37323	-3.22224	0.00127191	0.00883353	RP11-553L6.3	NA	pseudogene
ENSG00000242829	40.141	-2.54803	0.623087	-4.08936	4.33e-05	0.000516409	RPS26P21	NA	pseudogene
ENSG00000241560	612.031	-2.11377	0.406321	-5.20221	1.97e-07	4.36e-06	ZBTB20-AS1	100131117	antisense
ENSG00000250174	271.213	-4.2573	0.78956	-5.39198	6.97e-08	1.72e-06	MYLK-AS2	NA	antisense
ENSG00000242199	5.68601	2.90139	1.46547	1.97984	0.0477217	0.146693	RP11-71H17.1	NA	pseudogene
ENSG00000244286	56.7089	-3.73155	0.963482	-3.87298	0.000107512	0.00112586	ITGB5-AS1	NA	antisense
ENSG00000249558	5.66935	5.5885	1.20783	4.62688	3.71e-06	6.08e-05	RCC2P4	NA	pseudogene
ENSG00000244300	782.097	3.0442	0.542794	5.60839	2.04e-08	5.6e-07	RP11-475N22.4	101927167	antisense
ENSG00000239405	268.529	2.45468	0.736821	3.33145	0.000863953	0.00642868	TMED10P2	NA	pseudogene
ENSG00000239608	27.6603	2.31971	0.923234	2.51259	0.0119849	0.0525557	RUVBL1-AS1	NA	antisense
ENSG00000261159	7.44529	2.13156	0.859539	2.47989	0.0131424	0.0564338	RP11-723O4.9	NA	lincRNA
ENSG00000250643	34.8379	3.31303	0.972007	3.40844	0.000653361	0.00509232	RP11-93K22.6	NA	antisense
ENSG00000271270	605.829	3.33795	0.582046	5.73486	9.76e-09	2.86e-07	TMCC1-AS1	100507032	antisense
ENSG00000239207	2.06278	4.03006	1.61422	2.4966	0.0125392	0.0544124	GAPDHP39	NA	pseudogene
ENSG00000240012	48.7454	-3.94171	1.00609	-3.91785	8.93e-05	0.000964362	SLC9A9-AS1	100885796	antisense
ENSG00000243033	25.4422	-3.85784	0.775199	-4.97658	6.47e-07	1.3e-05	GAPDHP47	NA	pseudogene
ENSG00000243759	9.1152	-2.67393	0.787925	-3.39364	0.000689713	0.00533	ST13P15	NA	pseudogene
ENSG00000248374	4.75357	-6.27481	2.72644	-2.30147	0.0213652	0.0811203	RP11-501M7.1	NA	pseudogene
ENSG00000240032	2.79916	-3.82444	1.85316	-2.06374	0.0390427	0.126694	RP11-274H2.3	NA	antisense
ENSG00000244089	1739.84	4.1615	1.19671	3.47745	0.000506209	0.00412787	HMGB1P30	NA	pseudogene
ENSG00000240521	69.6213	4.52753	1.57659	2.87173	0.00408234	0.0223874	RP11-680B3.2	NA	antisense
ENSG00000239718	74.1369	9.27741	2.2225	4.17431	2.99e-05	0.000377424	HLTF-AS1	100873945	antisense
ENSG00000240541	22.122	3.94284	2.00536	1.96616	0.0492807	0.150251	TM4SF1-AS1	100874091	antisense
ENSG00000242119	12.8486	6.16731	1.38219	4.46197	8.12e-06	0.000121553	RP11-312P21.2	NA	pseudogene
ENSG00000242810	93.4591	7.13116	1.17355	6.07658	1.23e-09	4.27e-08	MRPL42P6	NA	pseudogene
ENSG00000242097	15.6224	4.55111	1.41049	3.22662	0.0012526	0.0087213	RP11-64D22.1	NA	pseudogene
ENSG00000240602	99.6116	7.86872	1.62594	4.83949	1.3e-06	2.44e-05	RP11-64D22.2	201651	pseudogene
ENSG00000250271	84.268	9.46223	2.30433	4.10629	4.02e-05	0.000485513	RP11-64D22.5	NA	lincRNA
ENSG00000241220	60.5383	-5.76816	2.0156	-2.86175	0.00421309	0.0229407	RP11-292E2.1	NA	lincRNA
ENSG00000243629	189.235	-3.56092	0.90364	-3.94064	8.13e-05	0.000888581	LINC00880	339894	lincRNA
ENSG00000241770	14.2299	-7.56125	2.38383	-3.17189	0.00151452	0.0101303	RP11-555M1.3	NA	antisense
ENSG00000244040	349.292	6.50614	1.30685	4.9785	6.41e-07	1.28e-05	IL12A-AS1	101928376	antisense
ENSG00000269889	20.4062	2.73134	0.908567	3.0062	0.00264533	0.015906	RP11-816J6.3	NA	antisense
ENSG00000270141	8.47954	2.02061	0.550076	3.67332	0.000239422	0.00220006	TERC	7012	lincRNA
ENSG00000269984	29.4245	2.83866	0.717045	3.95883	7.53e-05	0.000832463	RP11-362K14.5	NA	antisense
ENSG00000240497	42.2209	-8.25826	1.12038	-7.37095	1.69e-13	1.33e-11	RP11-185E8.1	NA	lincRNA
ENSG00000223930	641.396	4.3971	1.09849	4.00286	6.26e-05	0.000710341	RP11-33A14.1	NA	lincRNA
ENSG00000272910	8.55279	2.32141	0.84079	2.76098	0.00576277	0.0293969	RP11-15L13.4	NA	antisense
ENSG00000240429	26.4156	2.20508	0.428346	5.14789	2.63e-07	5.69e-06	LRRFIP1P1	NA	pseudogene
ENSG00000223882	14.1236	2.54603	1.29004	1.97361	0.0484261	0.148263	ABCC5-AS1	100873982	antisense
ENSG00000233308	20.5061	-7.04667	1.90539	-3.69829	0.000217061	0.00202891	OSTN-AS1	NA	antisense
ENSG00000233058	607.994	2.36608	0.408845	5.78724	7.16e-09	2.14e-07	LINC00884	401106	antisense
ENSG00000230266	24.3045	-2.96983	1.39573	-2.1278	0.0333535	0.11279	XXYLT1-AS2	101410543	antisense
ENSG00000252174	457.965	2.0376	0.33169	6.14306	8.09e-10	2.92e-08	RNU7-18P	NA	snRNA
ENSG00000232065	5.18067	3.70793	0.994509	3.72841	0.000192694	0.00183424	LINC01063	101929769	antisense
ENSG00000248302	417.809	2.57173	0.937173	2.74414	0.00606694	0.0306239	Z95704.4	NA	pseudogene
ENSG00000250259	9.04928	2.18065	1.01281	2.15306	0.0313136	0.107808	RP11-460I19.2	NA	lincRNA
ENSG00000251652	207.361	-2.80117	0.908899	-3.08193	0.00205661	0.0129318	RP11-20I20.2	NA	antisense
ENSG00000227189	21.2313	-2.46208	0.782741	-3.14546	0.00165828	0.0109077	AC092535.3	NA	antisense
ENSG00000249784	3.67905	2.22182	0.897309	2.47609	0.013283	0.0569143	SCARNA22	677770	snoRNA
ENSG00000248516	150.389	-8.72332	1.6359	-5.33244	9.69e-08	2.31e-06	RP11-265O12.1	NA	lincRNA
ENSG00000246526	152.979	-3.23281	0.824053	-3.92306	8.74e-05	0.000948602	RP11-539L10.2	339988	lincRNA
ENSG00000163612	22.8073	3.42642	1.5294	2.24037	0.0250672	0.0914857	FAM86KP	NA	pseudogene
ENSG00000244004	1346.9	3.53139	0.770096	4.58565	4.53e-06	7.24e-05	RP11-1396O13.2	NA	pseudogene
ENSG00000250942	938.335	2.89918	0.793444	3.65392	0.000258265	0.00235194	ENPP7P11	NA	pseudogene
ENSG00000251087	143.271	10.2281	2.24513	4.55568	5.22e-06	8.21e-05	ALG1L3P	NA	pseudogene
ENSG00000249988	768.2	-3.55289	0.878838	-4.04272	5.28e-05	0.000613587	RP11-669M16.1	NA	lincRNA
ENSG00000248360	32.489	-2.89514	1.11141	-2.60493	0.00918942	0.0426753	LINC00504	NA	lincRNA
ENSG00000272995	2.77762	3.33125	1.12106	2.97152	0.00296334	0.0173806	RP11-362J17.1	NA	antisense
ENSG00000251129	60.0965	-4.08483	1.4475	-2.822	0.00477252	0.0253596	RP11-734I18.1	NA	lincRNA
ENSG00000249534	16.7108	-23.072	3.12895	-7.37371	1.66e-13	1.31e-11	RP11-83C7.2	101928776	lincRNA
ENSG00000249667	265.842	-5.27065	1.009	-5.22366	1.75e-07	3.95e-06	RP11-213G21.1	NA	lincRNA
ENSG00000250338	6.59914	-2.59315	0.63201	-4.10302	4.08e-05	0.000491353	RP11-395I6.2	NA	lincRNA
ENSG00000273257	1.8492	3.35351	1.30973	2.56046	0.0104534	0.0471977	RP11-177J6.1	NA	lincRNA
ENSG00000242083	3.47137	2.67132	1.12434	2.3759	0.0175063	0.0700294	RPL7AP31	NA	pseudogene
ENSG00000245067	81.3635	4.21909	1.22831	3.43487	0.000592842	0.0046923	IGFBP7-AS1	255130	antisense
ENSG00000249763	164.299	5.45123	1.6977	3.21096	0.00132294	0.00911498	RP11-618I10.1	NA	pseudogene
ENSG00000250696	6982.09	4.85562	1.31739	3.6858	0.000227983	0.00211341	RP11-704M14.1	101930401	antisense
ENSG00000251691	7427.12	6.05824	1.30081	4.65728	3.2e-06	5.37e-05	RP11-618I10.4	NA	pseudogene
ENSG00000250612	301.274	8.26832	2.83261	2.91898	0.00351185	0.0198777	RP11-618I10.2	NA	pseudogene
ENSG00000249717	3.52527	-5.84272	2.72399	-2.14491	0.0319602	0.109419	RP11-44F21.3	100507388	antisense
ENSG00000250334	37653.6	-8.11618	1.06997	-7.58546	3.31e-14	3.15e-12	LINC00989	100506035	lincRNA
ENSG00000249307	646.147	2.00746	0.697634	2.87753	0.00400797	0.0220809	LINC01088	100505875	antisense
ENSG00000236530	8.04529	2.33288	0.788224	2.95967	0.00307971	0.0179196	AC097711.1	NA	pseudogene
ENSG00000187653	843862	-2.15199	0.312458	-6.88728	5.69e-12	3.15e-10	TMSB4XP8	NA	pseudogene
ENSG00000250293	3.48605	2.69986	1.12541	2.39901	0.0164395	0.0669183	CRYZP2	NA	pseudogene
ENSG00000249710	22.6128	22.3654	3.19451	7.00121	2.54e-12	1.52e-10	RP11-588P8.1	101929353	antisense
ENSG00000251309	38.3111	-3.74143	0.930597	-4.02046	5.81e-05	0.000664698	RP11-498M5.2	NA	antisense
ENSG00000251149	37.1093	-2.91905	0.475942	-6.13321	8.61e-10	3.08e-08	MTND5P5	NA	pseudogene
ENSG00000245384	6.67082	-6.76339	3.1309	-2.1602	0.0307568	0.106402	AC004053.1	101929468	antisense
ENSG00000248242	35829.1	-8.83179	1.3226	-6.6776	2.43e-11	1.17e-09	RP11-556I14.2	NA	lincRNA
ENSG00000232021	1804.59	-3.95838	0.549563	-7.20277	5.9e-13	4.13e-11	LEF1-AS1	641518	processed_transcript
ENSG00000272795	6.58489	2.27561	0.738003	3.08347	0.00204605	0.0128774	RP11-602N24.3	NA	lincRNA
ENSG00000248785	24.9567	-2.77867	0.567008	-4.9006	9.55e-07	1.84e-05	HIGD1AP14	NA	pseudogene
ENSG00000221245	95.2539	-3.83681	0.608666	-6.30364	2.91e-10	1.14e-08	SNORA11	NA	snoRNA
ENSG00000261083	151.57	3.26785	1.02123	3.1999	0.00137474	0.00940836	RP11-93I21.3	101927087	lincRNA
ENSG00000249464	34.3582	2.35806	1.14971	2.051	0.0402667	0.129597	LINC01091	285419	lincRNA
ENSG00000248394	8.91893	2.7352	0.995856	2.74658	0.00602205	0.0304475	FOSL1P1	NA	pseudogene
ENSG00000249618	186.206	5.39241	1.61	3.34932	0.000810094	0.00609253	RP11-422J15.1	NA	lincRNA
ENSG00000196951	187.318	2.25694	0.576392	3.91563	9.02e-05	0.000970212	RP11-425I13.3	100129858	antisense
ENSG00000249754	1.70662	2.62799	1.0874	2.41676	0.0156591	0.0644611	RP11-425I13.2	NA	pseudogene
ENSG00000241923	12.6163	2.43665	0.783151	3.11134	0.00186242	0.0119875	RP11-425I13.1	NA	pseudogene
ENSG00000249661	120.519	-2.59267	0.712873	-3.63693	0.000275902	0.00248311	TNRC18P1	NA	pseudogene
ENSG00000273472	21.584	-3.48637	0.714841	-4.87713	1.08e-06	2.05e-05	RP11-102N12.3	NA	lincRNA
ENSG00000248810	3862.72	-3.86805	1.23099	-3.14222	0.00167672	0.0110161	RP11-362F19.1	100507639	lincRNA
ENSG00000250189	3352.17	-4.42408	1.00573	-4.39887	1.09e-05	0.000156343	RP11-362F19.2	NA	pseudogene
ENSG00000249806	510.336	-2.60484	0.869897	-2.99443	0.00274961	0.0163984	RP11-223C24.1	NA	lincRNA
ENSG00000242134	26.6685	-2.70436	0.908514	-2.97668	0.00291388	0.0171635	RPL5P13	NA	pseudogene
ENSG00000250902	7.51834	5.97017	2.85068	2.0943	0.0362334	0.119822	SMAD1-AS1	NA	antisense
ENSG00000251600	845.514	-3.54585	0.865572	-4.09654	4.19e-05	0.000503697	RP11-673E1.1	101927636	lincRNA
ENSG00000249741	10.9543	-2.02341	0.478929	-4.22486	2.39e-05	0.00031198	RP11-673E1.3	NA	pseudogene
ENSG00000248890	46.5014	2.01338	0.901236	2.23402	0.0254816	0.0926047	HHIP-AS1	646576	antisense
ENSG00000250357	2.95824	-3.61556	1.13952	-3.17287	0.00150938	0.01011	RP11-503L19.1	NA	lincRNA
ENSG00000245954	492.298	-3.54139	0.690546	-5.12839	2.92e-07	6.26e-06	RP11-18H21.1	100996286	lincRNA
ENSG00000245213	642.236	2.07798	0.365904	5.67903	1.35e-08	3.83e-07	RP11-10K16.1	NA	antisense
ENSG00000250658	24.8182	-3.68135	1.3853	-2.65744	0.00787369	0.0377037	RP11-138B4.1	339975	lincRNA
ENSG00000251643	12.9469	-3.17759	1.3006	-2.44318	0.0145586	0.0609603	RP11-91J3.1	NA	pseudogene
ENSG00000271781	4.84488	3.07246	0.963161	3.18998	0.00142285	0.0096761	CTD-2589H19.6	NA	antisense
ENSG00000246214	541.826	-2.55608	1.14268	-2.23691	0.0252919	0.0920249	RP11-260E18.1	101929524	antisense
ENSG00000226432	4.90639	-2.34528	0.664294	-3.53048	0.000414801	0.00349942	CTD-2015B23.2	NA	pseudogene
ENSG00000245662	13.2515	-5.06673	1.14966	-4.40716	1.05e-05	0.00015137	RP11-184E9.1	NA	lincRNA
ENSG00000250337	184.358	10.5913	1.5022	7.0505	1.78e-12	1.12e-10	LINC01021	643401	lincRNA
ENSG00000259786	62.8562	-7.01289	3.08522	-2.27306	0.0230227	0.0857225	CTD-2118P12.1	NA	lincRNA
ENSG00000249142	2.85497	3.97012	1.79518	2.21155	0.0269978	0.0966959	CTD-2290P7.1	NA	pseudogene
ENSG00000248969	65.8916	-4.02998	0.581253	-6.93326	4.11e-12	2.36e-10	CTD-2113L7.1	NA	antisense
ENSG00000245711	408.175	2.37648	0.577297	4.11655	3.85e-05	0.000467915	NADK2-AS1	NA	antisense
ENSG00000248651	12.3182	4.48756	2.15036	2.08689	0.0368979	0.1214	GCSHP1	NA	pseudogene
ENSG00000272234	5.42608	-2.7548	0.997446	-2.76185	0.00574744	0.0293454	CTD-2325A15.5	NA	antisense
ENSG00000240535	135.615	-3.38405	1.26561	-2.67384	0.00749874	0.0362841	CTD-2313F11.1	102467081	processed_transcript
ENSG00000227908	59.7201	-3.63213	1.48754	-2.44171	0.0146178	0.0611322	CTD-2031P19.3	441072	antisense
ENSG00000253032	154.814	-3.54183	0.950831	-3.72499	0.000195327	0.00185563	RNU6-299P	NA	snRNA
ENSG00000251435	58.4175	-4.68355	2.29351	-2.04209	0.0411425	0.131736	RP11-365H8.2	NA	pseudogene
ENSG00000225230	20.9722	7.45438	2.49812	2.984	0.00284506	0.0168246	AC008937.3	NA	antisense
ENSG00000248475	153.13	-5.24117	2.39978	-2.18402	0.0289607	0.101715	RP11-479O16.1	NA	antisense
ENSG00000248935	2.9063	4.59719	2.28865	2.00869	0.0445701	0.13965	CTD-2254N19.1	NA	antisense
ENSG00000213896	2.64539	-2.08094	0.943331	-2.20594	0.027388	0.0976468	RP11-546M4.1	NA	pseudogene
ENSG00000212260	11.2011	4.47574	1.85398	2.41413	0.0157727	0.0647875	RNU6-724P	NA	snRNA
ENSG00000271714	4.68875	-3.33926	1.23261	-2.7091	0.00674658	0.0333791	CTD-2377O17.1	NA	antisense
ENSG00000250348	339.088	-4.02121	1.23179	-3.26453	0.00109644	0.00779357	RP11-466P24.6	NA	antisense
ENSG00000249713	2.57665	4.44228	1.71032	2.59734	0.00939484	0.0434615	CTD-2236F14.1	101929109	antisense
ENSG00000251050	3.06383	-2.55724	1.02285	-2.50011	0.0124154	0.0539578	RP11-168A11.4	NA	pseudogene
ENSG00000251450	204.96	-4.25289	1.00972	-4.21195	2.53e-05	0.000327437	CTC-459I6.1	102524628	antisense
ENSG00000240083	7.73411	2.83082	1.10839	2.55399	0.0106495	0.0478673	RPS3AP22	NA	pseudogene
ENSG00000232578	3.98373	-3.59394	0.658404	-5.45856	4.8e-08	1.22e-06	CTC-303L1.1	NA	pseudogene
ENSG00000250240	282.561	2.66333	0.972017	2.74001	0.00614383	0.0309239	CTD-2154I11.2	NA	antisense
ENSG00000251348	38.5124	2.5873	0.837486	3.08937	0.00200584	0.0126883	HSPD1P11	NA	pseudogene
ENSG00000246763	7.32492	-2.91537	0.853534	-3.41564	0.000636324	0.00497796	RGMB-AS1	503569	antisense
ENSG00000251513	8248.03	-2.70134	0.291553	-9.26538	1.94e-20	7.44e-18	RP11-155G15.2	NA	processed_transcript
ENSG00000247877	32.4365	2.09113	0.67233	3.11028	0.00186911	0.0120244	CTD-2001C12.1	NA	lincRNA
ENSG00000222610	1.97162	2.83601	1.35789	2.08854	0.0367488	0.121134	RNU6-402P	NA	snRNA
ENSG00000250015	735.486	2.01675	0.704719	2.86178	0.00421275	0.0229407	CTC-339F2.2	NA	lincRNA
ENSG00000249167	10.0095	4.29622	1.35594	3.16844	0.00153262	0.0102229	CTB-118N6.2	NA	lincRNA
ENSG00000249797	13116.1	8.59421	1.10428	7.78265	7.1e-15	8.25e-13	CTD-3179P9.1	NA	lincRNA
ENSG00000270741	25.6798	21.8297	3.19439	6.83375	8.27e-12	4.4e-10	RP11-565F4.1	NA	pseudogene
ENSG00000250847	56.7366	23.6013	3.14342	7.50818	6e-14	5.29e-12	CTD-2020P22.1	NA	pseudogene
ENSG00000251072	115.65	2.64487	0.768141	3.44321	0.000574857	0.00456712	RP11-434D11.4	NA	lincRNA
ENSG00000250859	3.67522	-2.40142	0.759255	-3.16285	0.0015623	0.0103858	HNRNPKP1	NA	pseudogene
ENSG00000243648	1.87818	3.88039	1.80975	2.14416	0.0320204	0.109576	RP11-215P8.1	NA	pseudogene
ENSG00000252213	40.7535	2.48314	0.450651	5.51013	3.59e-08	9.33e-07	SNORA74	NA	snoRNA
ENSG00000200959	30.8936	2.40957	0.549553	4.3846	1.16e-05	0.00016554	SNORA74A	26821	snoRNA
ENSG00000262096	2.6693	4.48402	1.92055	2.33476	0.0195558	0.0761654	PCDHB19P	84054	pseudogene
ENSG00000254099	71.4769	2.47286	0.800613	3.08871	0.00201028	0.012714	AC005740.5	NA	antisense
ENSG00000250842	481.584	5.24122	1.13441	4.62022	3.83e-06	6.26e-05	CTC-806A22.1	NA	lincRNA
ENSG00000249363	32.073	2.84522	0.591854	4.8073	1.53e-06	2.83e-05	CTB-78O21.1	NA	pseudogene
ENSG00000250407	10.4693	-7.41398	1.74243	-4.25496	2.09e-05	0.000276905	CTB-99A3.1	NA	antisense
ENSG00000248568	34.5889	-4.61838	0.573253	-8.05644	7.85e-16	1.15e-13	KRT8P48	NA	pseudogene
ENSG00000272239	43.1182	8.49582	2.30665	3.68319	0.000230334	0.00213226	CTB-108O6.2	NA	antisense
ENSG00000248647	74.0433	-4.83778	2.01139	-2.40519	0.0161641	0.0660696	RP11-331K21.1	NA	antisense
ENSG00000250072	24.3353	3.80795	0.992514	3.83668	0.000124711	0.00127778	CTC-529P8.1	NA	lincRNA
ENSG00000249035	464.04	-3.24293	1.21279	-2.67396	0.00749624	0.0362832	CTB-113P19.1	101927096	antisense
ENSG00000248544	7.65058	-2.20218	1.09109	-2.01832	0.0435579	0.137354	CTB-47B11.3	NA	antisense
ENSG00000253519	31.1898	-2.06718	0.954698	-2.16527	0.0303669	0.105382	AC106801.1	NA	antisense
ENSG00000253417	5.52006	5.53167	2.80679	1.97082	0.0487447	0.148995	RP11-109J4.1	285629	lincRNA
ENSG00000253269	8.9878	6.23468	2.86962	2.17265	0.0298069	0.103982	CTB-37A13.1	NA	antisense
ENSG00000253647	159.898	23.5454	2.79702	8.41801	3.83e-17	7.2e-15	CTD-2270F17.1	101928033	antisense
ENSG00000250274	26.4673	-2.81318	0.763182	-3.68611	0.000227704	0.00211199	CTB-114C7.4	NA	lincRNA
ENSG00000253445	30.5933	7.99894	1.81492	4.40733	1.05e-05	0.000151329	CTB-79E8.2	NA	antisense
ENSG00000251623	22.8556	-4.2094	1.41239	-2.98034	0.00287932	0.0170069	RP11-826N14.4	NA	lincRNA
ENSG00000248473	38.956	-2.39867	0.671252	-3.57343	0.000352338	0.00306518	CTC-338M12.2	102577426	lincRNA
ENSG00000218027	18.4985	3.30928	0.898757	3.68206	0.000231356	0.00213945	RP11-157J24.1	NA	pseudogene
ENSG00000230438	519.609	-2.12789	0.384484	-5.5344	3.12e-08	8.22e-07	RP11-420G6.4	NA	lincRNA
ENSG00000270504	16.5029	-3.90726	1.01276	-3.85804	0.000114301	0.00118683	RP11-420L9.5	NA	antisense
ENSG00000272320	3.80001	-2.54293	1.11821	-2.27411	0.0229595	0.0855724	RP11-506K6.4	NA	antisense
ENSG00000244041	92.2707	-3.1339	0.966217	-3.24348	0.00118081	0.00829696	LINC01011	401232	lincRNA
ENSG00000224846	156.897	-2.39847	0.747558	-3.20841	0.00133471	0.00918106	RP1-90J20.8	NA	antisense
ENSG00000223342	18.6011	7.28335	2.40882	3.02361	0.00249775	0.0151676	RP3-429O6.1	101930126	lincRNA
ENSG00000235051	3.94585	3.8058	1.90853	1.9941	0.0461412	0.143206	RP11-637O19.2	NA	antisense
ENSG00000206702	4.012	4.48855	1.30338	3.44379	0.000573626	0.00456009	RNU1-11P	NA	snRNA
ENSG00000226673	16.5968	4.34579	1.46302	2.97042	0.00297393	0.0174366	LINC01108	102216342	lincRNA
ENSG00000231754	2.22041	3.02904	1.22579	2.4711	0.01347	0.057474	RP11-204E9.1	NA	lincRNA
ENSG00000220771	1.90395	4.00328	1.26764	3.15807	0.00158817	0.010533	RP3-322L4.2	NA	pseudogene
ENSG00000272168	5922.76	3.7945	0.859767	4.41341	1.02e-05	0.00014765	CASC15	401237	lincRNA
ENSG00000224447	1.6208	2.49609	1.14731	2.17559	0.0295857	0.103388	HIST1H1PS2	NA	pseudogene
ENSG00000234816	21.1725	2.34037	0.737333	3.1741	0.00150304	0.0100815	U91328.2	NA	pseudogene
ENSG00000217159	3.80793	3.19444	1.5815	2.01989	0.0433951	0.137024	LARP1P1	NA	pseudogene
ENSG00000204789	105.954	-3.85595	1.00425	-3.83965	0.00012321	0.00126508	ZNF204P	7754	pseudogene
ENSG00000216915	6.49432	3.58634	1.0609	3.38046	0.000723646	0.00554768	RP1-97D16.1	NA	pseudogene
ENSG00000168126	8.76575	3.3657	1.09321	3.07874	0.00207878	0.0130517	OR2W6P	NA	pseudogene
ENSG00000270326	1.11337	3.24306	1.62122	2.00037	0.0454599	NA	RP5-874C20.6	NA	pseudogene
ENSG00000233916	4.50849	-3.30974	1.20143	-2.75483	0.00587222	0.0298693	ZDHHC20P1	NA	pseudogene
ENSG00000225864	275.356	-2.80212	0.572585	-4.89381	9.89e-07	1.9e-05	HCG4P11	NA	pseudogene
ENSG00000227766	680.576	-2.11689	0.932684	-2.26967	0.0232274	0.0862841	HCG4P5	NA	pseudogene
ENSG00000270604	682.189	2.42971	1.13063	2.14899	0.0316352	0.108671	HCG17	414778	lincRNA
ENSG00000243753	443.298	-2.32797	0.629362	-3.69894	0.000216499	0.00202423	HLA-L	3139	pseudogene
ENSG00000214894	143.425	-2.28335	0.658344	-3.46832	0.000523726	0.00424195	LINC00243	401247	processed_transcript
ENSG00000229836	1.71418	-4.1187	1.54659	-2.66308	0.00774282	0.0372146	XXbac-BPG248L24.10	NA	pseudogene
ENSG00000225914	191.663	-3.81429	0.818563	-4.65974	3.17e-06	5.33e-05	XXbac-BPG154L12.4	NA	antisense
ENSG00000204110	226.474	-3.33175	1.68813	-1.97364	0.0484231	0.148263	RP1-153P14.8	100505530	lincRNA
ENSG00000227920	553.08	-3.63901	0.750011	-4.85194	1.22e-06	2.31e-05	RP1-153P14.5	NA	lincRNA
ENSG00000272170	842.466	2.41383	0.378408	6.3789	1.78e-10	7.3e-09	RP11-387M24.5	NA	antisense
ENSG00000227885	146.051	2.32436	0.664149	3.49976	0.000465675	0.00385237	RP11-79N23.1	NA	lincRNA
ENSG00000220515	59.3697	2.13997	0.482866	4.4318	9.34e-06	0.00013719	PGAM1P10	NA	pseudogene
ENSG00000231652	77.5091	-3.23578	1.44524	-2.23892	0.0251614	0.0916884	RP11-553A21.3	101928489	antisense
ENSG00000231533	358.467	4.37674	1.35933	3.21978	0.00128289	0.00888997	RP1-232L24.3	NA	lincRNA
ENSG00000261970	17.4861	3.32534	1.21751	2.73126	0.00630919	0.0316051	RP11-342L8.2	NA	pseudogene
ENSG00000272137	7.79726	3.88988	1.65845	2.34549	0.0190022	0.0745957	RP11-177G23.2	NA	lincRNA
ENSG00000217334	1.97544	3.46826	1.31916	2.62913	0.00856026	0.0403545	RP11-33E24.3	NA	pseudogene
ENSG00000260271	75.2232	-2.29908	0.685474	-3.35401	0.000796505	0.00600508	RP1-45N11.1	NA	lincRNA
ENSG00000218730	30.033	-2.82122	0.572458	-4.92827	8.3e-07	1.61e-05	RP3-453I5.2	NA	pseudogene
ENSG00000260188	866.876	3.79457	0.650353	5.83463	5.39e-09	1.67e-07	CTA-331P3.1	NA	antisense
ENSG00000231912	54.8606	23.5682	3.19392	7.37908	1.59e-13	1.27e-11	RP1-249H1.2	NA	lincRNA
ENSG00000218153	1.25928	2.77503	1.25502	2.21115	0.0270255	NA	KRT18P22	NA	pseudogene
ENSG00000216809	112.609	-2.60246	0.708833	-3.67148	0.000241152	0.00221536	RP11-57K17.1	NA	pseudogene
ENSG00000272472	1.09465	2.55492	1.28935	1.98155	0.0475296	NA	RP11-95G17.2	NA	lincRNA
ENSG00000219284	9.75064	-4.97255	1.26924	-3.91775	8.94e-05	0.000964466	RP11-151M7.1	NA	pseudogene
ENSG00000219699	8.82981	-4.21109	1.41816	-2.96942	0.00298366	0.0174694	RP11-325O24.2	NA	pseudogene
ENSG00000227945	462.195	-3.60837	1.09233	-3.30338	0.000955264	0.00696803	RP11-103C16.2	101928140	antisense
ENSG00000220744	13.4284	4.36623	1.1762	3.71215	0.000205507	0.00193488	RPL5P18	NA	pseudogene
ENSG00000227678	565.289	-3.98559	0.857259	-4.64923	3.33e-06	5.55e-05	RP11-73O6.3	NA	antisense
ENSG00000234084	26.0626	4.41582	1.32121	3.34225	0.000831033	0.00621945	RP3-388E23.2	NA	antisense
ENSG00000236703	1702.85	4.46817	0.849698	5.25853	1.45e-07	3.32e-06	MYB-AS1	NA	antisense
ENSG00000260418	5.78669	4.42618	1.28283	3.45031	0.000559932	0.00447445	RP3-406A7.7	NA	lincRNA
ENSG00000216613	7.49976	5.3885	1.45797	3.6959	0.000219112	0.00204355	RP3-406A7.5	NA	pseudogene
ENSG00000218424	9.35513	2.82366	1.15295	2.44907	0.0143226	0.0601892	NDUFS5P1	NA	pseudogene
ENSG00000272189	15.6469	3.58113	1.40586	2.54728	0.0108566	0.048666	RP3-325F22.5	NA	antisense
ENSG00000201807	33.1272	2.41326	0.801059	3.01259	0.00259031	0.0156338	SNORA27	NA	snoRNA
ENSG00000215223	8.6307	-4.60537	1.66339	-2.76865	0.00562882	0.0288975	CYP51A1P3	NA	pseudogene
ENSG00000213089	5.64942	-2.5873	0.582057	-4.4451	8.79e-06	0.000129825	PDCL3P5	NA	pseudogene
ENSG00000223701	40.3025	2.27737	0.712513	3.19625	0.00139228	0.00949457	RAET1E-AS1	100652739	antisense
ENSG00000268592	569.929	26.7559	3.19355	8.3781	5.38e-17	9.64e-15	RP11-244K5.8	100652739	antisense
ENSG00000217733	2.58745	4.44861	1.79205	2.48241	0.0130498	0.0561361	CCT7P1	NA	pseudogene
ENSG00000216906	5.76446	3.78396	1.40582	2.69163	0.00711035	0.0348107	RP11-350J20.9	NA	pseudogene
ENSG00000219747	6.62138	3.00375	0.946269	3.17431	0.00150194	0.0100782	RP1-292B18.1	NA	pseudogene
ENSG00000227360	12.5056	6.71253	1.73523	3.86838	0.00010956	0.00114411	RP11-518I13.1	NA	lincRNA
ENSG00000271040	5.43898	3.67716	1.26803	2.8999	0.00373276	0.0208893	RP5-933K21.3	NA	lincRNA
ENSG00000270487	2.05539	3.51676	1.23503	2.84752	0.00440619	0.0237831	RP11-230C9.3	NA	antisense
ENSG00000272980	1017.59	2.00735	0.918666	2.18507	0.0288833	0.101485	RP11-517H2.6	NA	processed_transcript
ENSG00000227508	33.3652	-2.05631	0.551495	-3.72861	0.00019254	0.00183329	RP5-894D12.3	401289	lincRNA
ENSG00000225981	9.17062	-2.15227	0.746052	-2.88488	0.00391562	0.0216785	AC102953.4	NA	antisense
ENSG00000237286	574.816	-3.69429	1.50724	-2.45103	0.0142449	0.0599387	AC004906.3	101927256	antisense
ENSG00000272953	11.1397	2.17422	0.564311	3.85287	0.000116741	0.00120936	RP11-1275H24.2	NA	lincRNA
ENSG00000234432	78.6866	3.41724	0.483095	7.07363	1.51e-12	9.7e-11	RP11-1275H24.1	100129484	lincRNA
ENSG00000273084	43.7533	3.04669	0.426442	7.14444	9.04e-13	6.19e-11	RP11-1275H24.3	NA	lincRNA
ENSG00000230733	9.55428	3.26056	0.917186	3.55497	0.000378028	0.00323804	AC092171.4	NA	lincRNA
ENSG00000207217	5.39272	2.43665	0.964294	2.52687	0.0115082	0.0509096	SNORA42	NA	snoRNA
ENSG00000244167	9.19642	-2.35347	0.876191	-2.68602	0.00723089	0.0352225	RP4-733B9.1	NA	pseudogene
ENSG00000235920	6.14156	4.50446	1.92637	2.33832	0.0193709	0.0756637	AC073109.2	NA	pseudogene
ENSG00000229618	6.52689	-2.55366	1.17593	-2.1716	0.0298857	0.104202	AC011288.2	NA	lincRNA
ENSG00000224280	3.13538	3.51781	1.40726	2.49975	0.012428	0.0539808	AC005014.5	NA	pseudogene
ENSG00000235837	659.549	2.24291	0.359665	6.23612	4.49e-10	1.7e-08	AC073333.8	NA	antisense
ENSG00000233834	66.0268	2.72119	1.0398	2.61704	0.00886965	0.0415074	AC005083.1	100506098	processed_transcript
ENSG00000267055	19.443	20.5701	3.19467	6.43888	1.2e-10	5.12e-09	RP11-486P11.1	NA	lincRNA
ENSG00000271133	46.0204	2.6109	1.01711	2.56698	0.0102588	0.0465066	CTA-293F17.1	101927811	antisense
ENSG00000179428	8.54414	-3.35625	1.13062	-2.9685	0.00299253	0.0175112	AC073072.5	NA	antisense
ENSG00000214870	638.123	3.4231	0.740522	4.62255	3.79e-06	6.2e-05	AC004540.5	NA	lincRNA
ENSG00000240990	3.83836	5.00762	1.58942	3.1506	0.00162934	0.010751	HOXA11-AS	221883	antisense
ENSG00000253552	133.098	3.47296	0.877818	3.95636	7.61e-05	0.000840034	HOXA-AS2	285943	antisense
ENSG00000273433	724.152	6.41595	2.19844	2.9184	0.00351829	0.0199041	RP1-170O19.22	NA	processed_transcript
ENSG00000254369	134.164	10.1333	1.83523	5.52153	3.36e-08	8.79e-07	HOXA-AS3	100133311	antisense
ENSG00000272801	431.462	11.8184	2.06026	5.73635	9.67e-09	2.84e-07	RP1-170O19.23	NA	processed_transcript
ENSG00000270182	3.42352	4.85346	1.5657	3.09986	0.0019361	0.0123586	RP1-170O19.21	NA	lincRNA
ENSG00000253187	342.056	6.03689	1.24612	4.84454	1.27e-06	2.38e-05	HOXA10-AS	100874323	antisense
ENSG00000225264	3089.97	2.28657	0.313669	7.28976	3.11e-13	2.29e-11	ZNRF2P2	646762	pseudogene
ENSG00000227855	574.987	2.36526	0.725558	3.25992	0.00111445	0.00788991	DPY19L2P3	442524	pseudogene
ENSG00000227014	144.778	-2.71095	1.35512	-2.00052	0.0454445	0.141646	AC007285.6	NA	antisense
ENSG00000272905	5.49096	4.92941	1.11098	4.43699	9.12e-06	0.00013422	RP11-265E18.1	NA	lincRNA
ENSG00000251999	1.58628	3.75507	1.22075	3.07604	0.00209769	0.0131508	SNORA31	NA	snoRNA
ENSG00000231952	729.971	3.14321	0.667246	4.71072	2.47e-06	4.3e-05	DPY19L1P2	NA	pseudogene
ENSG00000232930	43.023	23.2121	3.19403	7.26731	3.67e-13	2.67e-11	AC083864.3	NA	lincRNA
ENSG00000231916	20.4536	2.20302	0.410892	5.36156	8.25e-08	2e-06	AC006033.22	NA	pseudogene
ENSG00000229497	4.70887	-2.61524	0.898191	-2.91167	0.00359497	0.0202632	AC005189.6	NA	pseudogene
ENSG00000229192	18.9517	22.1257	3.1947	6.92576	4.34e-12	2.47e-10	AC004870.3	NA	lincRNA
ENSG00000218305	112.267	-2.40985	0.679352	-3.54727	0.000389241	0.00331786	AC006024.4	NA	pseudogene
ENSG00000234707	65.5174	23.129	2.70466	8.55152	1.21e-17	2.45e-15	RP11-745C15.2	100996654	antisense
ENSG00000189316	19.0191	3.94936	1.24975	3.16011	0.00157711	0.0104658	RP11-797H7.5	NA	antisense
ENSG00000234456	64.3425	-4.76027	0.969339	-4.91084	9.07e-07	1.75e-05	MAGI2-AS3	100505881	processed_transcript
ENSG00000237819	6471.3	3.96634	0.47985	8.26579	1.39e-16	2.35e-14	AC002454.1	101927497	antisense
ENSG00000206763	21.0205	2.84656	0.474778	5.99556	2.03e-09	6.69e-08	RNU6-10P	100873745	snRNA
ENSG00000146839	72.5362	3.17386	1.41415	2.24436	0.0248094	0.0908024	ZAN	7455	polymorphic_pseudogene
ENSG00000259294	5.83306	5.61169	1.87829	2.98766	0.00281122	0.0166684	CTA-339C12.1	NA	antisense
ENSG00000237513	5093.33	2.06952	0.374813	5.52146	3.36e-08	8.79e-07	RP11-325F22.2	101927902	lincRNA
ENSG00000207090	11.108	-4.47065	0.665652	-6.71619	1.87e-11	9.18e-10	RNU6-517P	NA	snRNA
ENSG00000273184	98.0729	3.88368	1.86891	2.07804	0.0377055	0.123262	RP11-212P7.3	NA	processed_transcript
ENSG00000272601	83.3835	2.72346	1.21626	2.23921	0.0251425	0.091643	RP11-155G14.5	NA	pseudogene
ENSG00000271522	3.54974	-3.35315	1.05485	-3.1788	0.00147888	0.00995334	RP11-36B6.1	NA	lincRNA
ENSG00000231721	8014.78	-2.02344	0.729087	-2.77531	0.00551495	0.0284647	LINC-PINT	NA	antisense
ENSG00000230101	1.06103	-2.9773	1.34664	-2.21091	0.0270423	NA	TUBB3P2	NA	pseudogene
ENSG00000226066	2.47964	-5.00652	0.996255	-5.02534	5.03e-07	1.03e-05	AC009541.1	NA	pseudogene
ENSG00000230649	1844.88	-2.11028	0.664639	-3.17507	0.00149799	0.0100556	AC024084.1	NA	lincRNA
ENSG00000232053	678.871	-2.74837	0.639801	-4.29566	1.74e-05	0.000234819	AC009784.3	NA	lincRNA
ENSG00000199646	1.74661	2.66481	1.15671	2.30379	0.0212344	0.080797	RNU6-1272P	NA	snRNA
ENSG00000253882	1133.09	-2.50502	0.383809	-6.52675	6.72e-11	2.98e-09	RP11-61L23.2	154761	pseudogene
ENSG00000159860	507.152	-2.49342	0.485629	-5.13441	2.83e-07	6.08e-06	FAM115D	NA	pseudogene
ENSG00000232361	2.58974	-3.36516	1.63525	-2.05789	0.039601	0.128054	RP11-632K21.3	NA	pseudogene
ENSG00000271582	11.5992	-2.81189	1.33155	-2.11174	0.0347087	0.116137	RP11-511P7.4	NA	pseudogene
ENSG00000270990	259.082	-3.19298	0.45906	-6.95549	3.51e-12	2.03e-10	RP11-632K21.6	NA	pseudogene
ENSG00000241134	33.2313	-3.03023	0.569767	-5.31837	1.05e-07	2.47e-06	RP5-1051J4.4	NA	pseudogene
ENSG00000270988	7.3997	2.38378	1.03845	2.29552	0.0217033	0.0821354	RP11-439C15.5	NA	lincRNA
ENSG00000254319	429.039	2.75361	1.15755	2.37884	0.0173674	0.0695894	RP11-134O21.1	101927836	lincRNA
ENSG00000253853	6224.03	2.59847	1.05165	2.47084	0.0134795	0.0575074	GS1-57L11.1	NA	lincRNA
ENSG00000245857	410.126	2.75284	0.991953	2.77517	0.00551725	0.0284654	GS1-24F4.2	100652791	lincRNA
ENSG00000214268	8.22953	3.5587	1.16072	3.06594	0.00216989	0.0135153	RPS3AP33	NA	pseudogene
ENSG00000244427	16.5109	3.07155	1.14247	2.68851	0.0071772	0.035054	RP11-52B19.1	NA	pseudogene
ENSG00000233609	198.443	-3.03804	1.08989	-2.78747	0.00531218	0.0276299	RP11-62H7.2	NA	pseudogene
ENSG00000200713	939.175	-2.75673	0.547088	-5.03892	4.68e-07	9.64e-06	RNU6-682P	NA	snRNA
ENSG00000248896	56.1782	-3.83235	1.76019	-2.17724	0.0294631	0.103017	CTD-2135J3.3	NA	antisense
ENSG00000251468	39.9558	2.94072	0.776676	3.78629	0.00015291	0.00151152	RP11-369K16.1	NA	pseudogene
ENSG00000254272	47.4313	-2.07005	0.369453	-5.60303	2.11e-08	5.74e-07	RP11-382J24.2	NA	pseudogene
ENSG00000253535	5773.5	-3.09535	0.416468	-7.43239	1.07e-13	8.76e-12	RP11-624C23.1	NA	antisense
ENSG00000253632	4.01918	-6.03174	1.76483	-3.41774	0.000631437	0.00494651	RP11-486M23.1	NA	lincRNA
ENSG00000254109	3.48612	4.86969	2.33313	2.08719	0.0368706	0.121369	RBPMS-AS1	100128750	antisense
ENSG00000254061	6.9159	3.70393	0.910681	4.06721	4.76e-05	0.000561065	RP11-359B20.1	NA	pseudogene
ENSG00000272128	2.27988	2.48054	1.26252	1.96475	0.0494434	0.150637	KB-1836B5.4	NA	processed_transcript
ENSG00000253943	3.62768	-2.00967	0.731322	-2.748	0.00599598	0.0303658	KRT18P37	NA	pseudogene
ENSG00000255101	7.52828	-6.9378	3.13053	-2.21617	0.0266797	0.0957501	RP11-412B14.1	NA	antisense
ENSG00000248347	1359.36	7.60833	1.62186	4.6911	2.72e-06	4.67e-05	RP11-1134I14.2	NA	pseudogene
ENSG00000253924	59.8538	-3.34503	0.763338	-4.38211	1.18e-05	0.00016695	RP11-1023P17.2	NA	lincRNA
ENSG00000253541	1.13298	-3.09334	1.26065	-2.45376	0.014137	NA	SEPT10P1	NA	pseudogene
ENSG00000167912	469.715	2.17735	0.702138	3.10103	0.00192851	0.0123205	RP11-25K19.1	100505501	antisense
ENSG00000253121	65.6043	4.70596	1.02529	4.58989	4.43e-06	7.12e-05	RP11-659E9.4	NA	antisense
ENSG00000213881	34.0782	2.70664	0.788211	3.4339	0.000594963	0.00470577	NPM1P6	NA	pseudogene
ENSG00000249395	29.0554	-23.8441	3.1284	-7.62182	2.5e-14	2.48e-12	CASC9	101805492	lincRNA
ENSG00000254266	96.4042	-4.46588	0.82223	-5.43143	5.59e-08	1.4e-06	RP11-594N15.2	101927003	lincRNA
ENSG00000272264	22.3703	-2.70737	0.582862	-4.64496	3.4e-06	5.64e-05	RP11-92K15.3	NA	lincRNA
ENSG00000272425	24.9699	4.96131	1.00349	4.94407	7.65e-07	1.5e-05	RP11-363E6.4	NA	lincRNA
ENSG00000253154	228.449	3.11527	1.01531	3.0683	0.00215277	0.0134361	CTA-392E5.1	NA	lincRNA
ENSG00000253349	2.15474	2.96581	1.17149	2.53166	0.0113526	0.0503731	COX6B1P6	NA	pseudogene
ENSG00000254251	28.8197	22.6932	3.19429	7.10429	1.21e-12	7.97e-11	RP11-662G23.1	NA	antisense
ENSG00000253217	11.2762	6.5625	2.1234	3.09056	0.00199779	0.0126588	KB-1991G8.1	NA	lincRNA
ENSG00000253355	25.8673	-2.72736	1.18227	-2.30689	0.0210612	0.0803108	KB-1460A1.2	NA	processed_transcript
ENSG00000271882	404.417	2.15764	0.402527	5.36024	8.31e-08	2.01e-06	KB-1410C5.5	NA	lincRNA
ENSG00000251003	76.429	24.0202	3.1938	7.52088	5.44e-14	4.9e-12	RP11-152P17.2	NA	processed_transcript
ENSG00000230948	120.712	2.98019	0.952874	3.12758	0.00176251	0.011479	AP001331.1	NA	pseudogene
ENSG00000253796	733.234	2.93338	0.746919	3.92731	8.59e-05	0.000933531	RP11-1084E5.1	NA	antisense
ENSG00000253398	159.061	8.10035	1.94835	4.15754	3.22e-05	0.00040111	RP11-775B15.2	NA	antisense
ENSG00000245330	38.2161	4.0632	0.960966	4.22824	2.36e-05	0.000308219	KB-1471A8.1	NA	lincRNA
ENSG00000254343	164.787	3.65671	0.446168	8.19581	2.49e-16	4.05e-14	RP11-760H22.2	NA	lincRNA
ENSG00000248690	4.27165	5.16449	1.91016	2.7037	0.00685731	0.0337928	HAS2-AS1	594842	antisense
ENSG00000253819	122.65	-3.6676	1.56421	-2.34469	0.0190427	0.0747113	LINC01151	NA	lincRNA
ENSG00000255325	2102.59	-3.93798	1.75872	-2.23912	0.0251483	0.0916509	RP11-96B2.1	NA	lincRNA
ENSG00000253619	2760.29	2.36699	0.818603	2.89149	0.00383417	0.0213222	RP11-369K17.1	NA	lincRNA
ENSG00000222607	16.8885	7.14454	2.50792	2.84879	0.00438858	0.0237085	RNU6-628P	NA	snRNA
ENSG00000254294	5.09401	2.61276	0.816485	3.20001	0.00137425	0.00940688	IMPDH1P6	NA	pseudogene
ENSG00000214803	625.335	2.83115	0.823243	3.43903	0.000583812	0.00462953	RP11-37N22.1	101927588	lincRNA
ENSG00000181171	118.843	24.6173	2.82661	8.70914	3.06e-18	7.21e-16	FER1L6-AS1	439941	antisense
ENSG00000253227	16.3388	-5.96717	1.63494	-3.64977	0.000262476	0.00238135	RP11-383J24.1	NA	lincRNA
ENSG00000245164	17789	-3.88211	0.580935	-6.68252	2.35e-11	1.14e-09	LINC00861	100130231	lincRNA
ENSG00000253438	1167.42	-3.45564	0.41307	-8.36576	5.97e-17	1.06e-14	PCAT1	100750225	lincRNA
ENSG00000212451	1.64807	-2.52932	0.8792	-2.87685	0.00401669	0.0221081	RNU11-4P	NA	snRNA
ENSG00000254166	7.00282	-3.2906	0.735502	-4.47395	7.68e-06	0.00011545	CASC19	NA	lincRNA
ENSG00000246228	211.579	-5.47846	1.21785	-4.49845	6.84e-06	0.000104215	CASC8	101930033	antisense
ENSG00000271509	1.19498	-3.55266	1.30211	-2.72839	0.0063644	NA	RP11-382A18.3	NA	pseudogene
ENSG00000207110	19.4156	2.22863	1.02794	2.16805	0.0301545	0.104836	RNU1-106P	NA	snRNA
ENSG00000224110	6.29468	5.72124	2.28041	2.50887	0.012112	0.0529818	RP11-274M4.1	NA	pseudogene
ENSG00000229140	3987.13	2.26079	0.534695	4.2282	2.36e-05	0.000308219	CCDC26	NA	lincRNA
ENSG00000253926	17.0862	21.985	3.19483	6.88143	5.93e-12	3.26e-10	RP11-26E5.1	NA	lincRNA
ENSG00000254317	316.836	3.13871	0.831994	3.77251	0.000161612	0.00158128	RP11-473O4.5	NA	antisense
ENSG00000212221	164.069	2.36888	0.925428	2.55977	0.0104743	0.0472732	RNU6-220P	NA	snRNA
ENSG00000254389	394.332	2.14995	0.542038	3.96641	7.3e-05	0.000809377	RHPN1-AS1	78998	antisense
ENSG00000203499	104.696	2.74174	1.35916	2.01722	0.0436721	0.137586	FAM83H-AS1	100128338	lincRNA
ENSG00000236875	44.86	-3.70485	0.889828	-4.16355	3.13e-05	0.000392434	DDX11L5	NA	pseudogene
ENSG00000236404	86.5253	3.4795	1.07626	3.23297	0.00122512	0.00856362	RP11-125B21.2	101930053	antisense
ENSG00000233551	0.810092	-3.32371	1.69466	-1.96128	0.0498458	NA	RP11-335H2.2	NA	pseudogene
ENSG00000229298	1.28896	3.45939	1.47986	2.33764	0.0194057	NA	TUBB8P1	NA	pseudogene
ENSG00000254396	128.228	3.46572	1.5925	2.17627	0.0295348	0.103246	RP11-56F10.3	NA	lincRNA
ENSG00000224955	5.51234	-5.30019	1.41676	-3.74106	0.000183246	0.00175672	RP11-32I2.1	NA	pseudogene
ENSG00000226823	266.704	2.03676	0.448326	4.54303	5.55e-06	8.65e-05	SUGT1P	NA	pseudogene
ENSG00000234373	16.6918	7.12586	1.95557	3.64388	0.000268558	0.0024261	SNX18P7	NA	pseudogene
ENSG00000226562	136.826	3.58543	1.62597	2.2051	0.027447	0.0978057	CYP4F26P	NA	lincRNA
ENSG00000222426	1.19828	2.72505	1.28863	2.11468	0.0344571	NA	RNU2-50P	NA	snRNA
ENSG00000230729	5.3688	-2.77559	1.32322	-2.0976	0.0359405	0.119076	RP11-296L22.8	NA	antisense
ENSG00000250850	67.1419	-3.11469	0.874104	-3.56329	0.000366235	0.00315368	RP11-297B17.3	NA	antisense
ENSG00000236156	18.2478	2.19334	0.839722	2.61199	0.00900174	0.0419716	CHCHD4P3	NA	pseudogene
ENSG00000170161	156.61	2.61865	0.947975	2.76236	0.00573848	0.0293207	RP11-262H14.4	389741	lincRNA
ENSG00000204706	439.432	4.75264	0.767416	6.19305	5.9e-10	2.18e-08	MAMDC2-AS1	100507244	antisense
ENSG00000238002	0.891504	-2.67902	1.36623	-1.96088	0.049893	NA	NPAP1P6	NA	pseudogene
ENSG00000228430	22.4444	4.84806	1.52996	3.16874	0.00153101	0.0102166	RP11-15B24.5	NA	lincRNA
ENSG00000233086	6.284	5.70848	2.86881	1.98984	0.0466084	0.144272	RP11-375O18.2	NA	lincRNA
ENSG00000235641	4.38798	3.96981	1.22839	3.23171	0.00123054	0.00859793	LINC00484	100129347	lincRNA
ENSG00000233081	4.06911	3.34834	1.30022	2.57521	0.010018	0.0456421	RP11-440G5.2	NA	lincRNA
ENSG00000225511	17.6913	5.50886	1.19455	4.61166	3.99e-06	6.49e-05	LINC00475	158314	processed_transcript
ENSG00000225194	16.9097	-3.37723	0.904738	-3.73283	0.000189344	0.00180663	LINC00092	100188953	lincRNA
ENSG00000231521	9.10324	-2.75684	1.31183	-2.10153	0.0355943	0.11829	RP11-244N9.4	NA	antisense
ENSG00000237461	699.201	2.01761	0.387736	5.20357	1.95e-07	4.34e-06	RP11-554F20.1	101928438	lincRNA
ENSG00000203396	3.91606	3.83134	1.41983	2.69846	0.00696622	0.0342275	RP11-217O12.1	NA	pseudogene
ENSG00000235248	407.165	2.21898	0.703163	3.15572	0.00160103	0.0106057	OR13C1P	NA	pseudogene
ENSG00000213557	114.76	-4.78347	1.7991	-2.65882	0.00784147	0.0375921	RP11-240E2.2	NA	pseudogene
ENSG00000250068	79.4767	2.0659	0.379211	5.44791	5.1e-08	1.28e-06	RP11-576C12.1	NA	pseudogene
ENSG00000244757	8.2787	-7.07472	3.13027	-2.2601	0.0238151	0.0880015	RP11-45A16.4	NA	antisense
ENSG00000229105	14.6009	-7.89344	3.12914	-2.52256	0.0116503	0.051377	RP11-264C15.2	100128505	antisense
ENSG00000214651	1.54731	-3.58671	1.69596	-2.11485	0.0344426	NA	RP11-477J21.2	NA	pseudogene
ENSG00000231149	8.63593	4.04506	1.10469	3.66173	0.000250518	0.00229078	RP11-10J18.3	NA	lincRNA
ENSG00000231744	17.2294	2.3322	0.739252	3.1548	0.00160607	0.0106307	RP11-164H5.1	NA	pseudogene
ENSG00000229582	4536.1	2.65442	0.598479	4.43527	9.2e-06	0.000135117	RP11-423C15.3	51145	lincRNA
ENSG00000228510	2.73119	4.53824	1.46542	3.09688	0.00195568	0.0124482	RP11-339B21.8	NA	pseudogene
ENSG00000227759	164.779	2.16058	0.504687	4.28102	1.86e-05	0.000249314	VTI1BP4	NA	pseudogene
ENSG00000179082	50.923	-2.48414	0.716848	-3.46537	0.000529509	0.00427953	C9orf106	NA	processed_transcript
ENSG00000233901	161.528	-2.17187	0.946503	-2.29463	0.0217544	0.0822878	RP11-65J3.1	NA	lincRNA
ENSG00000224307	430.825	-2.18543	0.622632	-3.50999	0.000448131	0.00373291	RP11-344B5.2	101929331	lincRNA
ENSG00000225361	81.9029	2.40548	0.86941	2.7668	0.00566099	0.0290317	PPP1R26-AS1	100506599	antisense
ENSG00000262075	6.80448	4.64721	1.59217	2.91878	0.00351399	0.0198838	WI2-2942J8.1	26102	lincRNA
ENSG00000159247	18.1248	-2.82394	1.21087	-2.33216	0.0196922	0.0764663	TUBBP5	NA	pseudogene
ENSG00000237419	97.4677	-7.67836	1.90014	-4.04094	5.32e-05	0.000617603	RP11-885N19.6	NA	lincRNA
ENSG00000228572	11.873	6.63838	1.68072	3.94971	7.82e-05	0.000859745	LL0YNC03-29C1.1	NA	pseudogene
ENSG00000229851	211.398	2.91423	0.690161	4.22253	2.42e-05	0.000314487	ARSD-AS1	NA	antisense
ENSG00000224610	38.6177	-3.84948	1.05572	-3.64631	0.000266034	0.00240587	RP11-265P11.1	NA	lincRNA
ENSG00000235304	88.3252	-3.07236	1.2261	-2.50579	0.0122177	0.0533402	RP11-265P11.2	286442	lincRNA
ENSG00000270069	22623.6	2.85878	0.5395	5.29894	1.16e-07	2.72e-06	RP6-99M1.2	NA	lincRNA
ENSG00000231725	211.676	-4.50733	0.768482	-5.86524	4.48e-09	1.4e-07	VN1R110P	NA	pseudogene
ENSG00000233585	18.6531	2.14383	0.875922	2.44751	0.0143845	0.0603767	AC115617.2	NA	pseudogene
ENSG00000230317	73.252	-5.4156	0.948347	-5.71057	1.13e-08	3.24e-07	RP11-104D21.3	101926971	lincRNA
ENSG00000229151	1078.94	-4.27497	0.417489	-10.2397	1.32e-24	1.11e-21	RP11-348F1.3	NA	antisense
ENSG00000226530	472.099	-4.36841	0.496567	-8.79722	1.4e-18	3.62e-16	RP11-348F1.2	NA	lincRNA
ENSG00000231765	8.03185	2.54265	0.677288	3.75417	0.000173918	0.0016807	PPP1R11P2	NA	pseudogene
ENSG00000225569	46.252	-2.44225	0.732488	-3.33419	0.000855498	0.00637987	CCT4P2	NA	pseudogene
ENSG00000237311	54.366	2.39758	0.914466	2.62184	0.00874559	0.04101	RP6-159A1.3	NA	antisense
ENSG00000229324	2.59184	2.65489	1.12149	2.36728	0.0179191	0.071266	RP5-1091N2.3	NA	pseudogene
ENSG00000225471	4.52008	-2.37178	0.760861	-3.11723	0.00182557	0.0117939	RP11-262D11.2	NA	pseudogene
ENSG00000269904	271.272	-3.26573	0.817774	-3.99344	6.51e-05	0.000734397	MAP2K4P1	139201	pseudogene
ENSG00000270641	140.758	7.57608	2.4093	3.14452	0.00166358	0.010934	TSIX	9383	lincRNA
ENSG00000229807	7387.87	8.33809	1.84516	4.5189	6.22e-06	9.57e-05	XIST	7503	lincRNA
ENSG00000233484	0.829088	-2.53326	1.10689	-2.28862	0.0221014	NA	RP11-74B21.1	NA	pseudogene
ENSG00000237682	1.3789	2.91672	1.36071	2.14352	0.0320713	NA	RP3-514P16.1	NA	pseudogene
ENSG00000234050	4.40235	5.21531	1.53726	3.39259	0.000692348	0.00534546	LL0XNC01-237H1.3	NA	antisense
ENSG00000224632	1430.52	2.99656	0.91665	3.26903	0.00107916	0.00770159	LL0XNC01-73E8.1	NA	pseudogene
ENSG00000226241	15.7469	5.87422	1.54991	3.79004	0.000150626	0.00149259	LL0XNC01-221F2.2	NA	pseudogene
ENSG00000180284	11.2293	-6.09442	1.13946	-5.34851	8.87e-08	2.13e-06	RP5-1055C14.6	NA	pseudogene
ENSG00000260802	143.906	5.42904	1.66267	3.26525	0.00109367	0.00778042	LINC00890	401613	lincRNA
ENSG00000204025	9.13957	6.26024	1.78016	3.51667	0.000437004	0.00365655	TRPC5OS	NA	antisense
ENSG00000241743	3110.86	5.24992	1.26239	4.15871	3.2e-05	0.000399588	RP5-964N17.1	NA	lincRNA
ENSG00000235244	7303.72	4.45782	1.30713	3.41039	0.000648696	0.00506299	RP11-761E20.1	NA	lincRNA
ENSG00000203650	43.8122	8.51916	1.8233	4.67237	2.98e-06	5.05e-05	RP4-562J12.2	101928287	lincRNA
ENSG00000234493	2523.4	5.27097	1.45651	3.6189	0.000295862	0.0026332	GS1-421I3.2	NA	lincRNA
ENSG00000232599	39.3802	-4.31527	1.91379	-2.25483	0.024144	0.0888949	RP1-161N10.1	NA	pseudogene
ENSG00000213468	2721.47	2.88751	0.45484	6.3484	2.18e-10	8.73e-09	RP11-453F18__B.1	286467	lincRNA
ENSG00000241418	55.4108	2.82433	0.826773	3.41609	0.00063527	0.00497087	RP11-512H23.2	NA	pseudogene
ENSG00000228089	5.45483	2.55017	1.30074	1.96054	0.0499321	0.151688	RP1-197O17.2	NA	pseudogene
ENSG00000228372	18.5079	4.19912	1.92461	2.1818	0.0291244	0.102119	RP11-85L21.4	101805489	lincRNA
ENSG00000178947	18.9556	-2.80958	0.997341	-2.81707	0.00484635	0.0257032	LINC00086	399668	lincRNA
ENSG00000231164	2.2615	4.19858	1.33298	3.14978	0.00163393	0.0107728	RPL7P56	NA	pseudogene
ENSG00000227303	79.9762	24.0807	3.19379	7.53986	4.7e-14	4.35e-12	GS1-256O22.5	NA	antisense
ENSG00000230508	2.91239	3.40183	1.65222	2.05895	0.0394991	0.12781	RPL19P21	NA	pseudogene
ENSG00000227159	128.239	-2.19936	0.4157	-5.29073	1.22e-07	2.84e-06	DDX11L16	NA	pseudogene
ENSG00000229308	1490.3	-3.9049	1.83271	-2.13067	0.0331165	0.112271	AC010084.1	NA	lincRNA
ENSG00000215580	1323.64	-3.30454	1.49646	-2.20824	0.0272275	0.0972892	BCORP1	286554	pseudogene
ENSG00000254545	61.2655	-7.54311	1.62258	-4.64884	3.34e-06	5.56e-05	RP11-84A19.3	NA	antisense
ENSG00000232366	1.55407	-3.94361	1.36363	-2.892	0.00382798	NA	VDAC1P9	NA	pseudogene
ENSG00000233485	5.78119	-5.16907	1.80201	-2.8685	0.00412426	0.0225666	RP3-467K16.2	101927417	antisense
ENSG00000224259	116.134	3.40524	1.70609	1.99593	0.0459412	0.142731	LINC01133	100505633	lincRNA
ENSG00000181201	2.28318	-2.78778	1.22569	-2.27446	0.0229386	0.0855226	HIST3H2BA	NA	pseudogene
ENSG00000233290	293.914	-27.0781	2.87776	-9.40944	4.99e-21	2.15e-18	RP11-147G16.1	NA	lincRNA
ENSG00000230628	3.05809	4.65151	2.34013	1.98771	0.0468432	0.144759	RP4-781K5.6	NA	lincRNA
ENSG00000238242	118.304	-8.89493	1.61622	-5.50355	3.72e-08	9.65e-07	RP11-575B7.3	NA	lincRNA
ENSG00000233235	36.4449	-4.47961	1.5293	-2.9292	0.00339834	0.0193818	RP5-908D6.1	NA	pseudogene
ENSG00000227421	22.2447	-8.50071	1.83331	-4.63681	3.54e-06	5.84e-05	RP11-476B1.1	NA	lincRNA
ENSG00000226443	2.35522	-3.14177	1.07395	-2.92543	0.00343984	0.0195654	GAPDHP32	NA	pseudogene
ENSG00000232895	97.4888	-10.6325	2.74602	-3.87195	0.000107968	0.00112958	RP4-543J13.1	NA	lincRNA
ENSG00000223883	13.9231	21.0727	3.19513	6.59525	4.25e-11	1.94e-09	RP11-424D14.1	NA	lincRNA
ENSG00000231437	43.9818	-5.90431	2.33732	-2.5261	0.0115337	0.0510022	RP11-88H9.2	NA	lincRNA
ENSG00000225938	13.9743	-5.31007	1.20416	-4.40979	1.03e-05	0.000149769	RP4-575N6.4	101928370	antisense
ENSG00000228399	1.51885	-3.56554	1.43527	-2.48423	0.0129831	NA	RP4-575N6.2	NA	pseudogene
ENSG00000207205	1.73886	-2.33587	1.04148	-2.24283	0.0249079	0.09108	RNVU1-15	101954267	snRNA
ENSG00000239873	4.46605	-3.59357	0.88936	-4.04062	5.33e-05	0.00061803	GAPDHP27	NA	pseudogene
ENSG00000272068	10.9413	5.35043	1.90498	2.80865	0.00497496	0.0262283	RP11-284F21.9	NA	lincRNA
ENSG00000176320	6.97077	-2.92344	1.1654	-2.50854	0.0121232	0.0530171	RP11-404O13.5	NA	lincRNA
ENSG00000231246	445.937	-9.63542	1.50268	-6.41216	1.43e-10	5.98e-09	RP5-965F6.2	NA	lincRNA
ENSG00000259869	13.0033	-5.96336	1.04558	-5.70339	1.17e-08	3.37e-07	AL022344.7	NA	lincRNA
ENSG00000272988	2.98371	-3.42359	1.4112	-2.42602	0.0152654	0.0632359	RP11-150D20.5	NA	lincRNA
ENSG00000234752	379.838	-3.81384	0.938614	-4.06327	4.84e-05	0.00056883	RP11-428L9.1	NA	lincRNA
ENSG00000226808	9.3783	-5.10141	2.57971	-1.97752	0.0479834	0.147256	LINC00840	100506835	lincRNA
ENSG00000203565	6.33448	-6.68878	3.13107	-2.13626	0.0326584	0.111176	RP13-259N13.2	NA	lincRNA
ENSG00000236968	8.61624	-5.33536	1.43464	-3.71894	0.000200059	0.00189258	RP11-298E9.5	NA	lincRNA
ENSG00000271237	128.262	-25.5807	3.12782	-8.17844	2.88e-16	4.57e-14	RP11-140C5.3	NA	pseudogene
ENSG00000224851	232.566	-11.8869	1.90479	-6.2405	4.36e-10	1.66e-08	LINC00502	NA	lincRNA
ENSG00000224162	50.9611	-9.69669	2.80011	-3.46297	0.000534244	0.00430914	UQCRHP3	NA	pseudogene
ENSG00000229404	2.74494	-5.48571	0.933654	-5.87552	4.22e-09	1.32e-07	LINC00858	170425	lincRNA
ENSG00000255079	40.2287	-9.35559	1.84042	-5.0834	3.71e-07	7.78e-06	RP11-45A12.1	NA	lincRNA
ENSG00000254717	176.474	-11.4887	1.87277	-6.13459	8.54e-10	3.06e-08	GLYATL1P2	NA	pseudogene
ENSG00000254427	14.9158	-3.16378	1.0132	-3.12255	0.00179295	0.0116411	RP11-430H10.1	101928812	lincRNA
ENSG00000270578	2.26224	-3.56506	1.21795	-2.9271	0.00342136	0.0194867	RP11-712B9.5	NA	pseudogene
ENSG00000246523	4.75347	-6.27389	3.13221	-2.00302	0.0451748	0.141157	RP11-736K20.6	100506368	lincRNA
ENSG00000256757	5.79124	-6.55967	2.75302	-2.38272	0.0171853	0.0691541	RP11-159N11.3	NA	antisense
ENSG00000254789	150.821	-11.2619	1.20035	-9.38217	6.46e-21	2.65e-18	RP11-531H8.2	NA	lincRNA
ENSG00000251381	46.434	23.3406	3.194	7.30764	2.72e-13	2.04e-11	LINC00958	100506305	lincRNA
ENSG00000270273	0.985159	-3.271	1.55737	-2.10033	0.0356997	NA	RP11-242C24.3	NA	pseudogene
ENSG00000243830	2.25163	-4.2249	1.03458	-4.08369	4.43e-05	0.000526567	RP11-113C12.2	NA	pseudogene
ENSG00000257703	3.27849	-3.82592	1.19569	-3.19975	0.00137546	0.00941137	RP11-328J6.1	NA	antisense
ENSG00000256917	47.2214	-9.58669	2.716	-3.52971	0.000416022	0.00350621	RP11-81H14.4	NA	pseudogene
ENSG00000255772	37.3565	-9.24868	2.66667	-3.46825	0.000523856	0.00424199	GS1-410F4.4	NA	lincRNA
ENSG00000257680	24.921	22.4928	3.19442	7.04127	1.9e-12	1.19e-10	RP11-367O10.1	NA	pseudogene
ENSG00000250899	2.77549	4.54657	1.81542	2.50441	0.0122655	0.0535076	RP11-253E3.3	NA	processed_transcript
ENSG00000258084	30.1878	22.7579	3.01819	7.54025	4.69e-14	4.35e-12	RP11-754N21.1	NA	lincRNA
ENSG00000257870	49.1721	-6.74103	2.25784	-2.98562	0.00283008	0.0167625	RP11-616L12.1	NA	lincRNA
ENSG00000258077	94.4839	24.3009	3.19375	7.60891	2.76e-14	2.7e-12	RP11-114H23.1	NA	lincRNA
ENSG00000227564	30.9328	22.7873	3.19424	7.13387	9.76e-13	6.64e-11	LINC00376	NA	lincRNA
ENSG00000260910	32.7533	-3.75009	0.646123	-5.80399	6.48e-09	1.96e-07	LINC00565	100861555	lincRNA
ENSG00000231358	4.36429	-6.15127	3.13261	-1.96362	0.049574	0.150913	RP11-442J17.3	NA	lincRNA
ENSG00000260615	2.48898	3.08187	1.4117	2.18309	0.0290294	0.101871	WI2-1528O10.1	NA	pseudogene
ENSG00000235784	229.81	9.23511	2.69096	3.43191	0.000599352	0.00473492	HNRNPA1P29	NA	pseudogene
ENSG00000258828	10.9338	21.3821	3.19558	6.69115	2.21e-11	1.08e-09	KRT8P2	NA	pseudogene
ENSG00000259130	6.6578	5.79315	1.98121	2.92404	0.00345521	0.0196197	RP11-219E7.3	NA	lincRNA
ENSG00000258705	0.987691	-3.269	1.61643	-2.02236	0.0431397	NA	AE000660.4	NA	pseudogene
ENSG00000258878	3.99566	-2.78957	0.993021	-2.80918	0.00496687	0.0262021	CTD-2509G16.3	NA	pseudogene
ENSG00000258573	36.7762	23.0252	3.19412	7.2086	5.65e-13	3.97e-11	RP11-14J7.6	254028	antisense
ENSG00000258481	4.45062	-6.17929	3.13252	-1.97263	0.048538	0.148525	RP11-472N19.3	NA	lincRNA
ENSG00000222985	236.745	-11.9126	1.94362	-6.12907	8.84e-10	3.14e-08	RNU2-14P	NA	snRNA
ENSG00000259374	6.98401	-5.28879	1.29339	-4.08909	4.33e-05	0.000516834	RP11-736N17.4	NA	pseudogene
ENSG00000259225	26.8284	-8.77012	0.791018	-11.0871	1.45e-28	3.05e-25	RP11-1008C21.1	NA	lincRNA
ENSG00000259362	5.50059	5.52902	2.27248	2.43303	0.014973	0.0623003	RP11-307C19.1	101929457	lincRNA
ENSG00000259420	21.2567	7.47563	2.9383	2.5442	0.0109527	0.04896	RP11-307C19.2	NA	lincRNA
ENSG00000236914	2.34895	-3.23506	1.53784	-2.10363	0.0354105	0.117818	RP11-1008C21.2	NA	lincRNA
ENSG00000260062	23.2479	22.397	3.19448	7.01114	2.36e-12	1.43e-10	RP11-299H22.5	NA	pseudogene
ENSG00000257060	2.74327	-4.23827	1.82675	-2.32012	0.0203346	0.0782394	RP11-266O8.1	NA	lincRNA
ENSG00000262714	32.6302	-3.31588	0.85789	-3.86516	0.000111016	0.00115788	RP11-44F14.8	NA	lincRNA
ENSG00000261327	5.55365	-6.49942	1.73516	-3.74571	0.000179882	0.00172822	RP11-863P13.3	NA	lincRNA
ENSG00000261804	239.907	-3.1091	1.02453	-3.03465	0.00240819	0.0147326	RP11-44F14.2	NA	lincRNA
ENSG00000250685	4.81232	-4.00299	1.63353	-2.45051	0.0142652	0.0599927	RP11-486L19.2	NA	antisense
ENSG00000246379	8.73458	-4.01796	1.49969	-2.67919	0.00737999	0.0358448	RP11-461O7.1	283856	lincRNA
ENSG00000259711	56.7183	23.6141	3.13871	7.5235	5.33e-14	4.83e-12	CTD-3032H12.2	NA	lincRNA
ENSG00000259995	138.433	-26.0089	3.12781	-8.31538	9.15e-17	1.58e-14	CTD-2336H13.2	NA	lincRNA
ENSG00000261742	26.762	22.5946	3.19435	7.07328	1.51e-12	9.71e-11	LINC00922	283867	lincRNA
ENSG00000261239	5.84412	-6.57249	3.13136	-2.09893	0.0358234	0.118863	ANKRD26P1	124149	pseudogene
ENSG00000267440	11.6984	-7.57373	2.63426	-2.87509	0.00403913	0.0221909	CTC-501O10.1	NA	lincRNA
ENSG00000267521	4.03669	-4.79246	2.44455	-1.96047	0.0499411	0.151688	RP11-87G24.6	NA	lincRNA
ENSG00000264655	1.186	-2.10924	1.03934	-2.02939	0.0424184	NA	CTD-2267D19.4	NA	pseudogene
ENSG00000267744	3.98046	-2.58673	0.771001	-3.35503	0.000793554	0.00598685	RP11-799D4.1	NA	pseudogene
ENSG00000267568	10.6739	-7.44139	1.90041	-3.91566	9.02e-05	0.000970212	RP11-87G24.3	NA	processed_transcript
ENSG00000267364	113.228	-2.60123	1.32622	-1.96139	0.0498337	0.151499	RP11-47L3.1	NA	lincRNA
ENSG00000266356	295.395	-12.2319	1.91561	-6.38536	1.71e-10	7.03e-09	RP11-578C11.2	NA	pseudogene
ENSG00000213671	3.29392	-3.79821	1.70709	-2.22496	0.0260839	0.0943966	OLA1P2	NA	pseudogene
ENSG00000260302	180.784	-3.28928	1.16413	-2.82553	0.00472019	0.025141	RP11-973H7.1	NA	lincRNA
ENSG00000263655	64.3076	-5.00826	2.16607	-2.31215	0.0207696	0.0794683	RP11-25L3.3	NA	lincRNA
ENSG00000265737	5.53936	-6.49523	3.13156	-2.07412	0.0380685	0.124099	RP11-1157N2__B.2	NA	antisense
ENSG00000263551	22.6865	-4.82968	1.59095	-3.03571	0.00239968	0.0146968	RP11-78F17.1	NA	lincRNA
ENSG00000132204	41.9444	-4.79626	1.82186	-2.63261	0.00847309	0.0400164	LINC00470	NA	lincRNA
ENSG00000265417	5.91187	-4.55816	1.65647	-2.75173	0.00592819	0.0300858	RP11-288C17.1	NA	pseudogene
ENSG00000260433	7.43275	5.96079	2.81569	2.11699	0.0342609	0.115139	RP11-202D1.2	101928167	lincRNA
ENSG00000273348	7.6608	-5.02652	0.907673	-5.53781	3.06e-08	8.09e-07	RP11-535A5.1	NA	lincRNA
ENSG00000266248	7.56049	-6.94394	3.13052	-2.21814	0.0265451	0.0954697	CTC-525D6.2	NA	antisense
ENSG00000262497	2.65383	-5.43465	1.73819	-3.1266	0.00176839	0.0115018	FAM187B2P	NA	pseudogene
ENSG00000267453	2771.47	5.99083	1.52852	3.91937	8.88e-05	0.000960165	AC004791.2	NA	processed_transcript
ENSG00000268433	142.962	4.34358	2.07969	2.08857	0.0367467	0.121134	RP11-420K14.2	NA	pseudogene
ENSG00000235974	9.21629	6.27076	2.81706	2.226	0.0260146	0.0941759	VN2R19P	NA	pseudogene
ENSG00000226277	1.57112	-4.00277	1.60992	-2.48632	0.0129073	NA	AC105393.2	NA	lincRNA
ENSG00000204588	11.1449	6.54425	3.19554	2.04793	0.0405668	0.130264	LINC01123	440894	lincRNA
ENSG00000235026	762.989	27.094	3.07007	8.82523	1.09e-18	2.92e-16	DPP10-AS1	389023	antisense
ENSG00000236885	25.0538	22.5055	3.19441	7.04527	1.85e-12	1.17e-10	AC018731.3	NA	lincRNA
ENSG00000182814	2.06333	-2.88609	1.16751	-2.47201	0.0134357	0.0574006	FUNDC2P2	388965	pseudogene
ENSG00000235997	1.68094	-4.77477	1.81955	-2.62415	0.00868665	0.0407962	AC109642.1	NA	lincRNA
ENSG00000235688	2.06833	-5.07548	1.87033	-2.71368	0.00665407	0.0330136	AC116614.1	NA	antisense
ENSG00000230391	17.8571	7.22397	2.99369	2.41307	0.0158189	0.0649458	RPSAP23	NA	pseudogene
ENSG00000236969	8.95849	-7.18839	1.7206	-4.17784	2.94e-05	0.000372312	GGT8P	NA	pseudogene
ENSG00000237720	1.84319	-3.87679	1.68389	-2.30229	0.0213188	0.0810256	AC011995.1	NA	lincRNA
ENSG00000226508	2.962	-5.27874	0.827445	-6.37957	1.78e-10	7.28e-09	AC104655.3	NA	lincRNA
ENSG00000234415	4.79565	-2.55307	1.19574	-2.13514	0.0327497	0.111364	RPL5P7	NA	pseudogene
ENSG00000145063	4.9475	-6.33235	3.13203	-2.0218	0.0431968	0.136663	AC062028.1	285150	lincRNA
ENSG00000233684	13.1149	-7.73856	2.63967	-2.93164	0.00337176	0.019266	AC079779.6	NA	lincRNA
ENSG00000228476	2.81253	-5.51748	2.69091	-2.05042	0.0403239	0.129711	CSTP1	NA	pseudogene
ENSG00000233048	16.0802	7.07299	2.94016	2.40564	0.016144	0.0660147	RP5-1069C8.2	101929486	lincRNA
ENSG00000228820	5.49884	-5.03762	1.85655	-2.71342	0.00665918	0.033027	RPSAP1	NA	pseudogene
ENSG00000230725	5.65064	-4.49734	1.06573	-4.21996	2.44e-05	0.000317353	RP4-738P15.1	284798	lincRNA
ENSG00000235292	15.9385	21.4132	3.19493	6.70225	2.05e-11	1e-09	RP4-796I8.1	NA	lincRNA
ENSG00000232079	6.23166	5.70605	2.85436	1.99906	0.0456018	0.142004	AL035610.1	284825	processed_transcript
ENSG00000226527	9.20857	6.26845	2.90435	2.1583	0.0309044	0.106803	AP000289.6	101928107	lincRNA
ENSG00000232254	5.94277	-6.59576	2.72801	-2.41779	0.015615	0.0643439	CSF2RBP1	NA	pseudogene
ENSG00000273428	8.60422	-2.6671	0.847082	-3.14858	0.00164066	0.0108108	RP4-539M6.22	646513	lincRNA
ENSG00000241838	0.952843	-3.58128	1.63269	-2.19348	0.0282725	NA	LA16c-3G11.7	NA	pseudogene
ENSG00000234928	4.19611	5.14547	1.58029	3.25604	0.00112978	0.00798005	AP000344.3	NA	lincRNA
ENSG00000229770	5.36482	5.48783	2.79488	1.96353	0.0495846	0.150918	CTA-796E4.4	NA	antisense
ENSG00000239268	24.9093	22.3379	3.17213	7.04191	1.9e-12	1.19e-10	RP11-384F7.2	NA	lincRNA
ENSG00000261488	5.23584	-2.12423	1.03394	-2.05449	0.0399282	0.128789	RP11-757F18.5	NA	antisense
ENSG00000175841	6.45316	-4.07695	0.67894	-6.00489	1.91e-09	6.35e-08	FAM172BP	131909	pseudogene
ENSG00000271653	1.93907	4.01638	1.4226	2.82326	0.00475387	0.0252684	RP11-259K5.1	NA	lincRNA
ENSG00000241213	11.998	6.65063	2.47247	2.68988	0.00714783	0.0349484	RP11-768G7.2	NA	lincRNA
ENSG00000214381	11.7395	6.61898	3.19544	2.07138	0.0383229	0.124712	LINC00488	677779	lincRNA
ENSG00000224652	20.2948	7.40393	2.11457	3.50139	0.000462835	0.00383453	LINC00885	401109	lincRNA
ENSG00000240393	6.70542	5.81141	2.87187	2.02356	0.0430154	0.136256	RP11-768G7.1	NA	pseudogene
ENSG00000236508	26.2877	-8.74187	1.79306	-4.87541	1.09e-06	2.07e-05	ATP13A5-AS1	NA	antisense
ENSG00000236844	1.26903	-2.25793	1.02041	-2.21278	0.0269129	NA	AC091633.2	NA	pseudogene
ENSG00000241593	47.8722	8.64652	2.23765	3.86411	0.000111497	0.00116182	RP11-520D19.2	NA	lincRNA
ENSG00000251611	2.39973	-3.66379	0.957558	-3.82618	0.000130147	0.001323	RP11-610P16.1	NA	lincRNA
ENSG00000250706	6.08372	-6.63031	3.13121	-2.11749	0.0342184	0.115011	RP11-18H21.2	NA	lincRNA
ENSG00000248319	4.92664	-6.32635	3.13205	-2.01988	0.0433961	0.137024	RP11-205M3.3	100506085	lincRNA
ENSG00000184139	2.92582	-3.64761	0.987182	-3.69497	0.000219911	0.00204873	RPL7AP28	NA	pseudogene
ENSG00000249013	1221.04	-11.7258	1.64648	-7.12174	1.07e-12	7.15e-11	FTH1P21	NA	pseudogene
ENSG00000248510	319.675	-12.3459	0.879708	-14.0341	9.64e-45	1.62e-40	RP11-145G20.1	NA	lincRNA
ENSG00000251296	1.66507	-4.76263	1.353	-3.52004	0.000431478	0.00361566	AC006499.7	NA	pseudogene
ENSG00000250292	18.5238	7.27659	2.99407	2.43033	0.0150849	0.0626656	RP11-451F20.1	NA	pseudogene
ENSG00000253693	513.567	26.6194	3.19355	8.33538	7.73e-17	1.36e-14	CTC-535M15.2	NA	lincRNA
ENSG00000250629	11.7667	6.62218	3.19543	2.07239	0.0382291	0.124515	RP11-122C5.3	NA	antisense
ENSG00000254138	2632.47	-15.3876	1.05383	-14.6016	2.74e-48	9.23e-44	RP11-152K4.2	NA	antisense
ENSG00000251261	161.241	-4.69782	1.56981	-2.9926	0.00276611	0.0164734	OR7H2P	NA	pseudogene
ENSG00000248610	6.26996	-4.16387	1.36215	-3.05684	0.00223685	0.0138632	HSPA8P4	NA	pseudogene
ENSG00000250421	56.5441	-5.54494	2.52839	-2.19307	0.0283022	0.100006	RP11-83M16.6	NA	lincRNA
ENSG00000250862	48.1397	-9.61448	2.69306	-3.57009	0.000356859	0.00309033	HMGB1P29	NA	pseudogene
ENSG00000249021	8.70895	-4.91103	0.863368	-5.68822	1.28e-08	3.65e-07	CTC-505O3.3	NA	lincRNA
ENSG00000215246	157.561	4.32575	1.68105	2.57324	0.0100751	0.0458153	RP11-43F13.3	100506688	antisense
ENSG00000245812	22.9948	-2.75757	1.25911	-2.19009	0.0285177	0.100536	RP11-175K6.1	101927740	lincRNA
ENSG00000248464	662.395	26.2906	3.19354	8.23245	1.83e-16	3.04e-14	FGF10-AS1	101927075	antisense
ENSG00000250437	170.013	-26.3125	3.12778	-8.41253	4.01e-17	7.47e-15	RP11-116A1.1	NA	lincRNA
ENSG00000250961	132.399	-11.0741	1.91569	-5.78076	7.44e-09	2.22e-07	CTD-2023N9.1	NA	antisense
ENSG00000175749	8.98384	-2.03177	0.886579	-2.2917	0.021923	0.0827902	EIF3KP1	NA	pseudogene
ENSG00000232517	69.5	-3.45685	1.62288	-2.13007	0.0331658	0.112378	AC112198.1	NA	pseudogene
ENSG00000248199	1491.46	-14.5678	2.19453	-6.63826	3.17e-11	1.49e-09	CTD-2244C20.2	NA	lincRNA
ENSG00000251031	22.3792	22.3446	3.19452	6.99468	2.66e-12	1.57e-10	CTC-367F4.1	NA	lincRNA
ENSG00000271128	1.21112	-4.30514	1.27883	-3.36647	0.000761369	NA	CTB-113I20.1	NA	pseudogene
ENSG00000228495	24.0198	-3.67799	0.928707	-3.96034	7.48e-05	0.000828859	LINC01013	100507254	lincRNA
ENSG00000230350	436.659	-12.7958	1.25447	-10.2001	1.98e-24	1.55e-21	RPL35AP3	NA	pseudogene
ENSG00000227706	21.4787	5.61098	2.4043	2.33373	0.0196099	0.0762701	RP11-301G19.1	NA	lincRNA
ENSG00000223622	163.351	-11.3773	1.17367	-9.69377	3.2e-22	1.66e-19	GSTA6P	NA	pseudogene
ENSG00000226070	8.64405	-7.13717	2.61676	-2.72749	0.00638183	0.031912	RP11-552E20.4	101929515	lincRNA
ENSG00000232310	12.7339	6.73688	2.93274	2.29713	0.0216115	0.0818615	RP11-557H15.4	101928304	lincRNA
ENSG00000217228	17.6405	-8.16627	2.6923	-3.03319	0.00241981	0.0147876	RP1-152L7.1	NA	pseudogene
ENSG00000204092	4.80064	-6.28947	1.8347	-3.42806	0.000607916	0.00479469	LINC00951	401260	lincRNA
ENSG00000235399	6.45294	-6.7151	1.79217	-3.7469	0.000179033	0.00172123	RP11-204P2.3	NA	antisense
ENSG00000235743	75.6007	-10.2658	1.83507	-5.5942	2.22e-08	6e-07	RP11-439H9.1	NA	lincRNA
ENSG00000218187	5.8386	-4.11621	1.15422	-3.56623	0.000362153	0.00312733	RP11-325O24.1	NA	pseudogene
ENSG00000217539	2.18196	4.15906	1.86481	2.23029	0.0257284	0.0933253	IQCB2P	NA	pseudogene
ENSG00000230910	27.9212	-4.28618	1.53682	-2.789	0.00528712	0.0275275	RP3-525N10.2	NA	antisense
ENSG00000242611	41.0619	-6.04604	2.88667	-2.09447	0.0362181	0.119795	AC093627.8	101930221	lincRNA
ENSG00000228334	66.543	-2.98733	1.09122	-2.73761	0.00618873	0.0311037	AC024028.1	NA	lincRNA
ENSG00000176826	9.08766	6.24996	2.84282	2.1985	0.0279133	0.0990489	FKBP9L	360132	pseudogene
ENSG00000237471	207.382	-2.82669	0.955594	-2.95804	0.00309599	0.0180019	AC073115.6	NA	lincRNA
ENSG00000226690	13.5301	5.06688	2.29971	2.20327	0.0275761	0.0981174	AC005281.1	NA	lincRNA
ENSG00000233760	6.55128	5.77759	2.86782	2.01463	0.0439437	0.138202	AC004947.2	100506289	lincRNA
ENSG00000232006	24.726	-5.07554	2.47086	-2.05416	0.0399601	0.128856	AC005537.2	NA	processed_transcript
ENSG00000229459	24.0233	-23.5788	3.12856	-7.53664	4.82e-14	4.45e-12	AC023669.1	NA	lincRNA
ENSG00000225612	84.7438	-5.44936	1.56577	-3.48031	0.000500842	0.00408707	AC099552.2	NA	lincRNA
ENSG00000234215	13.8492	4.16978	1.70368	2.44751	0.0143848	0.0603767	RP5-942I16.1	100507468	lincRNA
ENSG00000235436	12.2403	6.67886	2.46461	2.7099	0.00673036	0.0333086	DPY19L2P4	442523	pseudogene
ENSG00000227863	32.8954	-5.15752	2.44549	-2.10899	0.0349454	0.116716	AC002383.2	NA	lincRNA
ENSG00000253967	29.1037	-8.88844	1.85452	-4.79285	1.64e-06	3.02e-05	RP11-333A23.4	101926892	lincRNA
ENSG00000254320	17.6331	22.0268	3.19479	6.89459	5.4e-12	3.01e-10	RP11-593P24.4	NA	pseudogene
ENSG00000272456	4.28708	3.41686	1.13432	3.01225	0.00259317	0.0156482	CTD-2342N23.3	NA	lincRNA
ENSG00000254275	96.3401	-10.6154	2.03968	-5.20445	1.95e-07	4.32e-06	RP11-89M16.1	101927774	processed_transcript
ENSG00000222522	0.732681	2.67391	1.25576	2.12932	0.0332278	NA	RNU6-519P	NA	snRNA
ENSG00000272163	5.01677	-2.65304	0.794162	-3.34068	0.000835745	0.00624777	GS1-72M22.1	NA	antisense
ENSG00000253880	18.0805	22.063	3.19476	6.90601	4.98e-12	2.82e-10	RP11-124B13.1	NA	lincRNA
ENSG00000260947	15.5689	-3.42992	1.04542	-3.28092	0.0010347	0.00744748	RP11-384P7.7	NA	lincRNA
ENSG00000226783	0.834313	-2.52367	1.05394	-2.39451	0.0166425	NA	TLK1P1	NA	pseudogene
ENSG00000236849	10.6427	-7.43842	0.824553	-9.02115	1.86e-19	5.91e-17	RP11-151D14.1	101927258	lincRNA
ENSG00000235332	1.68004	-4.77646	1.8161	-2.63007	0.0085368	0.0402608	RP11-366O20.5	NA	pseudogene
ENSG00000236796	63.2547	-2.09596	1.06902	-1.96064	0.0499204	0.15168	RP11-462B18.3	NA	pseudogene
ENSG00000236130	18.6986	-23.2167	3.12881	-7.4203	1.17e-13	9.49e-12	RP11-23B15.1	101928337	lincRNA
ENSG00000214121	1.24475	-4.34434	1.90086	-2.28546	0.0222859	NA	TDPX2	NA	pseudogene
ENSG00000237931	1.10052	3.23105	1.6146	2.00114	0.0453769	NA	RP11-469E19.1	NA	pseudogene
ENSG00000227042	106.859	-10.7649	2.74132	-3.9269	8.6e-05	0.000934812	RP6-1O2.1	NA	lincRNA
ENSG00000271339	1.22673	3.38412	1.61996	2.08902	0.0367063	NA	RP11-1114A5.6	NA	pseudogene
ENSG00000238193	1.43304	3.57422	1.56241	2.28763	0.0221591	NA	RP11-555H23.1	NA	pseudogene
ENSG00000169763	8.75499	-7.15566	3.13013	-2.28606	0.0222507	0.0836804	PRYP3	NA	pseudogene
ENSG00000172283	9.60832	-7.28982	3.12991	-2.32908	0.0198546	0.0768843	PRYP4	NA	pseudogene
ENSG00000212856	30.2296	-8.94334	1.80485	-4.95517	7.23e-07	1.43e-05	TTTY2B	NA	lincRNA
ENSG00000257883	3301.37	7.3544	1.00824	7.29427	3e-13	2.22e-11	RP11-497G19.1	NA	lincRNA
ENSG00000243829	73.0931	-3.06257	0.728638	-4.20314	2.63e-05	0.000338036	CTB-33G10.1	NA	pseudogene
ENSG00000250354	106.931	-4.66057	0.691064	-6.74405	1.54e-11	7.72e-10	RP11-76G10.1	NA	antisense
ENSG00000236521	1868.99	-5.0299	2.24534	-2.24015	0.0250814	0.0914959	NPAP1P4	NA	pseudogene
ENSG00000262943	1898.69	2.25634	0.79119	2.85183	0.0043468	0.0235422	ALOX12P2	NA	pseudogene
ENSG00000230809	801.446	-10.2462	1.94931	-5.25633	1.47e-07	3.36e-06	RP11-309P22.1	NA	pseudogene
ENSG00000229792	2571.39	3.63314	0.802031	4.52993	5.9e-06	9.13e-05	LINC00399	NA	lincRNA
ENSG00000214851	2143	-3.25467	0.516697	-6.29899	3e-10	1.17e-08	LINC00612	253128	processed_transcript
ENSG00000239872	1161.67	2.6298	1.01995	2.57837	0.00992681	0.0453076	RPL35AP19	NA	pseudogene
ENSG00000227240	1055.91	-4.11156	0.444068	-9.25885	2.07e-20	7.82e-18	RP11-563D10.1	NA	lincRNA
ENSG00000232500	181.132	5.15406	1.33202	3.86935	0.000109125	0.00114027	AP005273.1	NA	lincRNA
ENSG00000258379	137.898	-3.79275	1.17857	-3.21809	0.00129046	0.00892958	RP11-204N11.2	NA	lincRNA
ENSG00000227337	43.4319	5.70396	2.61594	2.18046	0.0292231	0.102348	AC139452.2	NA	pseudogene
ENSG00000230817	1134.45	-3.46998	0.832645	-4.16742	3.08e-05	0.000386984	RP4-601K24.1	NA	lincRNA
ENSG00000246876	446.597	5.92168	2.03946	2.90355	0.00368961	0.0206891	RP11-519M16.1	101927282	lincRNA
ENSG00000253980	1023.88	-3.89067	0.553003	-7.03554	1.98e-12	1.23e-10	CTB-4E7.1	NA	antisense
ENSG00000226091	772.413	-3.55826	0.701666	-5.07116	3.95e-07	8.28e-06	LINC00937	389634	lincRNA
ENSG00000218748	22.8159	7.57839	1.91826	3.95066	7.79e-05	0.000857763	DBIP1	NA	pseudogene
ENSG00000270966	407.087	-3.8308	0.626082	-6.11869	9.43e-10	3.33e-08	RP11-62H7.3	NA	pseudogene
ENSG00000231718	700.398	27.0446	2.57475	10.5037	8.3e-26	1.04e-22	RP11-382E9.1	400800	lincRNA
ENSG00000226798	1645.87	-4.53877	0.495609	-9.15797	5.29e-20	1.86e-17	RP11-289F5.1	NA	lincRNA
ENSG00000258225	170.738	4.75811	1.40753	3.38047	0.000723624	0.00554768	RP11-136F16.1	NA	antisense
ENSG00000268746	133.472	2.84486	1.16544	2.44101	0.0146462	0.0612152	CTD-2571L23.8	NA	lincRNA
ENSG00000271433	662.901	5.93912	1.02152	5.81399	6.1e-09	1.86e-07	PPATP2	NA	pseudogene
ENSG00000258352	425.248	-4.63841	0.709673	-6.53598	6.32e-11	2.81e-09	RP11-23J18.1	NA	pseudogene
ENSG00000223855	71.0268	-4.52008	1.019	-4.43578	9.17e-06	0.000134859	AC147651.3	441307	lincRNA
ENSG00000270325	106.188	-3.1233	0.959352	-3.25564	0.00113138	0.00798665	CTC-559E9.12	NA	pseudogene
ENSG00000229996	140.079	-2.4227	0.686254	-3.53033	0.000415043	0.00350058	AC093585.6	NA	antisense
ENSG00000204832	684.099	2.86439	1.02581	2.79232	0.00523313	0.0273073	ST8SIA6-AS1	100128098	antisense
ENSG00000248781	374.322	-4.95155	2.12587	-2.32918	0.0198493	0.0768843	PSMC1P4	NA	pseudogene
ENSG00000261821	395.342	-10.2461	1.99846	-5.127	2.94e-07	6.3e-06	CTD-2311M21.3	NA	antisense
ENSG00000237360	26.007	-6.86275	1.69399	-4.05124	5.09e-05	0.000594347	CHCHD4P2	NA	pseudogene
ENSG00000271381	540.423	12.1433	1.78346	6.80882	9.84e-12	5.15e-10	REXO1L9P	NA	pseudogene
ENSG00000232284	34.3303	-5.16302	0.964196	-5.35474	8.57e-08	2.07e-06	GNG12-AS1	100289178	antisense
ENSG00000256039	965.508	-4.21705	0.620554	-6.79563	1.08e-11	5.54e-10	RP11-291B21.2	NA	lincRNA
ENSG00000229754	3558.28	-7.65214	0.940313	-8.13786	4.02e-16	6.08e-14	CXCR2P1	3580	pseudogene
ENSG00000227972	176.128	4.32531	1.37129	3.15419	0.00160943	0.0106488	PRKRIRP3	NA	pseudogene
ENSG00000227755	78.0859	4.7756	1.97014	2.42399	0.0153511	0.0634663	AP000344.4	101929374	pseudogene
ENSG00000248531	763.882	8.15567	1.88301	4.3312	1.48e-05	0.000204693	NDUFA5P12	NA	pseudogene
ENSG00000227579	156.488	24.9913	3.19365	7.82531	5.06e-15	6.18e-13	RP1-35C21.2	NA	lincRNA
ENSG00000234283	89.0918	24.0891	2.6902	8.9544	3.42e-19	9.92e-17	RP11-495P10.6	NA	lincRNA
ENSG00000267374	998.661	2.06801	0.814408	2.53929	0.0111079	0.0494831	LINC00669	647946	lincRNA
ENSG00000255557	735.178	2.99547	0.644767	4.64582	3.39e-06	5.63e-05	RP11-770G2.2	NA	lincRNA
ENSG00000260750	19.7208	-2.29393	0.778778	-2.94555	0.00322378	0.018607	RP11-482M8.1	101928737	lincRNA
ENSG00000214178	173.77	25.1386	2.84503	8.83598	9.92e-19	2.69e-16	PPIAP23	NA	pseudogene
ENSG00000249697	433.399	-9.10705	3.07548	-2.96118	0.00306459	0.017847	RP11-155L15.1	NA	lincRNA
ENSG00000233067	5.59169	-6.50899	3.13153	-2.07854	0.0376601	0.123166	RP11-40F8.2	100873065	lincRNA
ENSG00000266944	71.4123	2.71956	1.01704	2.67401	0.00749508	0.0362828	AC005262.4	NA	pseudogene
ENSG00000230246	106.877	5.37061	2.44886	2.19311	0.0282997	0.100006	SPATA31C1	NA	pseudogene
ENSG00000236582	6899.43	6.89022	1.13801	6.05464	1.41e-09	4.83e-08	PRPF38AP2	NA	pseudogene
ENSG00000250048	910.198	3.58189	1.32317	2.70706	0.00678823	0.033526	LINC00603	102467077	lincRNA
ENSG00000179447	1317.08	4.47905	1.12763	3.97211	7.12e-05	0.000793904	RP5-1027G4.3	100130264	antisense
ENSG00000224739	1524.97	6.65916	0.951007	7.00222	2.52e-12	1.51e-10	AC016735.1	NA	lincRNA
ENSG00000238778	132.361	-6.60534	2.13189	-3.09835	0.00194599	0.0124076	RNU7-80P	NA	snRNA
ENSG00000237971	282.563	-2.73704	0.818965	-3.34206	0.000831575	0.00622213	RP11-231N9.1	NA	pseudogene
ENSG00000255151	352.615	-3.98554	1.41803	-2.81061	0.00494478	0.0261265	GLYATL1P3	NA	pseudogene
ENSG00000225087	16.4269	4.55237	1.57337	2.89339	0.00381103	0.0212286	RP4-660H19.1	NA	lincRNA
ENSG00000251654	3.85672	-5.66348	1.58352	-3.57651	0.000348207	0.00303099	RP11-192H6.2	NA	lincRNA
ENSG00000136315	5112.89	3.50053	0.716835	4.88332	1.04e-06	1.99e-05	RP11-84C10.2	643332	lincRNA
ENSG00000230030	1158	-5.54624	0.971127	-5.71114	1.12e-08	3.24e-07	RP11-505C13.1	NA	lincRNA
ENSG00000250670	18077	-7.77367	1.1071	-7.02164	2.19e-12	1.34e-10	AC004063.1	NA	lincRNA
ENSG00000253394	108.808	-3.85176	1.1662	-3.30282	0.000957177	0.00697896	LINC00534	100874052	lincRNA
ENSG00000267420	7.16658	-5.65275	1.37373	-4.11487	3.87e-05	0.000470998	RP11-527L4.6	NA	lincRNA
ENSG00000254119	488.301	-6.93886	2.10709	-3.2931	0.000990898	0.00718903	RP11-705O24.1	101929628	lincRNA
ENSG00000262339	824.564	2.23221	0.314823	7.09037	1.34e-12	8.73e-11	RP11-1197K16.2	NA	antisense
ENSG00000233460	16743.9	2.25523	1.00676	2.24009	0.0250852	0.0915002	RPL35AP31	NA	pseudogene
ENSG00000261064	8120.92	2.16565	0.479292	4.51844	6.23e-06	9.58e-05	RP11-1000B6.3	NA	lincRNA
ENSG00000225123	15.3434	7.00511	2.49023	2.81304	0.00490757	0.0259625	RP11-255A11.4	NA	pseudogene
ENSG00000228626	13.7762	3.70845	1.67905	2.20866	0.0271984	0.0972387	RP11-495P10.9	NA	pseudogene
ENSG00000255210	205.43	-26.5733	3.12776	-8.49594	1.96e-17	3.82e-15	RP11-344L21.1	NA	pseudogene
ENSG00000241818	58.078	2.32859	0.406507	5.72829	1.01e-08	2.96e-07	RP11-1000B6.2	NA	antisense
ENSG00000253811	404.285	-3.01703	0.56848	-5.30719	1.11e-07	2.61e-06	CTD-2363C16.1	NA	antisense
ENSG00000249807	286.053	2.44627	1.17971	2.07362	0.0381151	0.124215	CTD-2199O4.1	NA	lincRNA
ENSG00000271945	12254.1	4.22748	1.15326	3.66569	0.000246674	0.00226054	RP11-354K4.2	NA	lincRNA
ENSG00000228401	489.979	4.84275	1.67982	2.8829	0.00394029	0.0217936	RP11-251M1.1	101928612	antisense
ENSG00000227028	9395.55	-2.44292	0.895798	-2.72709	0.0063895	0.0319361	SLC8A1-AS1	100128590	antisense
ENSG00000250697	263.225	6.56118	1.93776	3.38597	0.000709283	0.00545869	CTD-2066L21.3	NA	lincRNA
ENSG00000273415	310.058	-2.27485	0.916513	-2.48208	0.013062	0.0561744	RP11-702B10.2	NA	lincRNA
ENSG00000236790	3835.35	-3.40322	0.493325	-6.89853	5.25e-12	2.93e-10	LINC00299	339789	lincRNA
ENSG00000233639	13.6935	5.19332	2.21193	2.34787	0.018881	0.0742062	LINC01158	100506421	antisense
ENSG00000241956	257.539	7.98482	2.09068	3.81924	0.000133863	0.00135382	CTC-340A15.2	102546299	antisense
ENSG00000215110	2152.56	4.6151	1.90253	2.42577	0.0152759	0.0632609	RP11-790I12.1	NA	pseudogene
ENSG00000273391	18.6785	2.13532	0.519256	4.11226	3.92e-05	0.00047584	RP11-634H22.1	NA	antisense
ENSG00000253698	190.461	4.21027	1.3222	3.18429	0.00145111	0.00981928	RP11-1259L22.1	NA	antisense
ENSG00000180172	465.31	8.76732	1.20385	7.28271	3.27e-13	2.4e-11	RPS12P23	NA	pseudogene
ENSG00000227851	51.6742	-9.71682	1.79289	-5.41964	5.97e-08	1.49e-06	RP11-381K7.1	NA	lincRNA
ENSG00000242456	96.4053	24.3482	2.67142	9.11434	7.92e-20	2.67e-17	RP11-12N13.4	NA	pseudogene
ENSG00000270449	349.865	11.5161	1.49414	7.70751	1.28e-14	1.37e-12	RP11-681H10.1	NA	pseudogene
ENSG00000272970	105.341	2.45665	0.759796	3.23331	0.00122366	0.00855875	RP11-329B9.4	100505710	lincRNA
ENSG00000223351	374.102	3.03133	1.33426	2.27191	0.0230917	0.0859411	ZNF385D-AS2	NA	lincRNA
ENSG00000268119	740.118	3.27174	0.875999	3.73486	0.00018782	0.00179393	CTD-2561J22.5	101928983	processed_transcript
ENSG00000238224	29.1867	4.32923	1.48302	2.9192	0.00350936	0.0198736	RP11-522M21.2	NA	antisense
ENSG00000223519	2909.17	-3.39367	0.904331	-3.75269	0.000174946	0.00168812	KIF28P	NA	pseudogene
ENSG00000260855	471.12	3.51066	0.407513	8.61485	7e-18	1.51e-15	RP11-439E19.10	NA	antisense
ENSG00000002079	9.78585	-7.31607	3.12987	-2.3375	0.0194131	0.0757463	MYH16	84176	pseudogene
ENSG00000260589	168.228	4.48017	0.886987	5.051	4.4e-07	9.12e-06	RP11-390B4.5	NA	antisense
ENSG00000260454	179.952	-2.43956	0.626609	-3.89327	9.89e-05	0.00104777	RP11-367F23.2	NA	lincRNA
ENSG00000235888	1736.56	4.33457	0.893141	4.85317	1.22e-06	2.3e-05	AF064858.8	NA	lincRNA
ENSG00000227517	68.0541	-8.64691	1.89832	-4.55502	5.24e-06	8.23e-05	AC003051.1	101928122	lincRNA
ENSG00000267661	162.971	2.04849	0.750448	2.72969	0.00633935	0.031742	RP11-820I16.2	NA	pseudogene
ENSG00000270980	169.416	4.04114	1.21101	3.33702	0.000846834	0.00632506	RP11-626A5.2	NA	pseudogene
ENSG00000271455	1244.92	4.76988	0.996413	4.78705	1.69e-06	3.09e-05	RP11-269M20.2	NA	pseudogene
ENSG00000224569	145.279	7.16963	1.3663	5.24747	1.54e-07	3.51e-06	RP11-341G5.2	NA	pseudogene
ENSG00000235640	430.817	3.34009	1.32343	2.52381	0.011609	0.0512678	AC092646.1	NA	pseudogene
ENSG00000261154	4185.76	9.35622	1.32171	7.07888	1.45e-12	9.39e-11	RP11-571O6.1	NA	lincRNA
ENSG00000263482	1501.78	-2.54145	0.748373	-3.39597	0.000683868	0.00529456	ANTXRLP1	100996567	pseudogene
ENSG00000225585	1515.5	7.44238	1.40724	5.28862	1.23e-07	2.86e-06	IPPKP1	NA	pseudogene
ENSG00000219702	48.977	2.80928	0.653815	4.29675	1.73e-05	0.000233768	RP5-991C6.2	NA	pseudogene
ENSG00000224400	6228.16	4.3083	1.16682	3.69233	0.000222211	0.0020673	AC010880.1	NA	lincRNA
ENSG00000236475	6.71127	5.81362	2.29567	2.53243	0.0113275	0.0502949	TRIM26BP	NA	pseudogene
ENSG00000254810	249.362	-7.85889	1.25006	-6.28682	3.24e-10	1.26e-08	RP11-672A2.4	NA	lincRNA
ENSG00000267279	311.953	-4.3403	1.1508	-3.77156	0.000162227	0.00158499	RP11-879F14.2	100130938	lincRNA
ENSG00000238063	106.14	-4.75618	1.1307	-4.20642	2.59e-05	0.000334133	RP11-329N22.1	NA	lincRNA
ENSG00000213956	2622.3	5.74564	1.06694	5.38517	7.24e-08	1.78e-06	RP11-269M20.1	NA	pseudogene
ENSG00000225931	34.422	-2.56399	1.11486	-2.29983	0.0214579	0.0813747	RP3-395M20.7	NA	antisense
ENSG00000221059	16263.4	4.40599	1.32248	3.3316	0.000863469	0.0064265	RNU6ATAC6P	NA	snRNA
ENSG00000251148	142.413	-2.13577	0.752805	-2.83708	0.00455281	0.0244	RP11-478C1.7	NA	antisense
ENSG00000201699	74.0941	-6.21324	3.07282	-2.022	0.0431759	0.136627	RNU1-59P	NA	snRNA
ENSG00000229782	457.777	5.1244	1.20467	4.25377	2.1e-05	0.000278273	AC118754.4	NA	antisense
ENSG00000233614	595.428	-6.64222	1.06522	-6.23553	4.5e-10	1.71e-08	DDX11L10	100287029	pseudogene
ENSG00000261559	339.05	8.12725	1.08468	7.49274	6.75e-14	5.85e-12	RP11-1H8.3	NA	pseudogene
ENSG00000238217	255.269	6.59405	2.52202	2.6146	0.00893333	0.0417335	AC093590.1	NA	lincRNA
